# Supplementary material for: Lymph node status have a prognostic impact in breast cancer patients with distant metastasis
Source: PLoS One. 2017 Aug 14;12(8):e0182953. doi: 10.1371/journal.pone.0182953 (PMC5555564; doi:10.1371/journal.pone.0182953)
Supplement: S1 File — (XLSX) [file pone.0182953.s001.xlsx]

## Sheet: Sheet1
Age at diagnosis	Sex	Marital status at diagnosis	Race/ethnicity	Primary Site - labeled	ICD-O-3 Hist/behav, malignant	Derived AJCC T, 7th ed (2010+)	Derived AJCC N, 7th ed (2010+)	Derived AJCC T, 6th ed (2004+)	Derived AJCC N, 6th ed (2004+)	T value - based on AJCC 3rd (1988-2003)	N value - based on AJCC 3rd (1988-2003)	Breast - Adjusted AJCC 6th T (1988+)	Breast - Adjusted AJCC 6th N (1988+)	Radiation sequence with surgery	Reason no cancer-directed surgery	Survival months	Vital status recode (study cutoff used)	Type of follow-up expected	SEER cause-specific death classification	SEER other cause of death classification	Year of diagnosis	Diagnostic Confirmation	Histology recode - broad groupings	Regional nodes examined (1988+)	Regional nodes positive (1988+)	ER Status Recode Breast Cancer (1990+)	PR Status Recode Breast Cancer (1990+)	Derived HER2 Recode (2010+)
47	Female	Married (including common law)	White	C50.8-Overlapping lesion of breast	8500/3: Infiltrating duct carcinoma, NOS	T4d	N3a	T4d	N3a	Blank(s)	Blank(s)	Any T, Mets	N3	Radiation after surgery	Surgery performed	47	Alive	Active follow-up	Alive or dead of other cause	Alive or dead due to cancer	2010	Positive histology	8500-8549: ductal and lobular neoplasms	21	11	Positive	Negative	Borderline
69	Female	Divorced	White	C50.4-Upper-outer quadrant of breast	8500/3: Infiltrating duct carcinoma, NOS	T1c	N1a	T1c	N1a	Blank(s)	Blank(s)	Any T, Mets	N1	Radiation after surgery	Surgery performed	34	Alive	Active follow-up	Alive or dead of other cause	Alive or dead due to cancer	2011	Positive histology	8500-8549: ductal and lobular neoplasms	6	3	Positive	Positive	Borderline
54	Female	Single (never married)	White	C50.4-Upper-outer quadrant of breast	8500/3: Infiltrating duct carcinoma, NOS	T3	N3a	T3	N3a	Blank(s)	Blank(s)	Any T, Mets	N3	No radiation and/or cancer-directed surgery	Surgery performed	47	Alive	Active follow-up	Alive or dead of other cause	Alive or dead due to cancer	2010	Positive histology	8500-8549: ductal and lobular neoplasms	29	16	Positive	Positive	Borderline
62	Female	Married (including common law)	White	C50.8-Overlapping lesion of breast	8522/3: Infiltrating duct and lobular carcinoma	T4b	N0	T4b	N0	Blank(s)	Blank(s)	Any T, Mets	N0	Radiation after surgery	Surgery performed	25	Alive	Active follow-up	Alive or dead of other cause	Alive or dead due to cancer	2011	Positive histology	8500-8549: ductal and lobular neoplasms	0	98	Positive	Negative	Borderline
73	Female	Married (including common law)	White	C50.8-Overlapping lesion of breast	8500/3: Infiltrating duct carcinoma, NOS	T2	N2a	T2	N2a	Blank(s)	Blank(s)	Any T, Mets	N2	Radiation after surgery	Surgery performed	26	Alive	Active follow-up	Alive or dead of other cause	Alive or dead due to cancer	2011	Positive histology	8500-8549: ductal and lobular neoplasms	17	4	Positive	Positive	Borderline
60	Female	Married (including common law)	White	C50.8-Overlapping lesion of breast	8500/3: Infiltrating duct carcinoma, NOS	T1c	N2a	T1c	N2a	Blank(s)	Blank(s)	Any T, Mets	N2	No radiation and/or cancer-directed surgery	Surgery performed	36	Dead	Active follow-up	Dead (attributable to this cancer dx)	Alive or dead due to cancer	2010	Positive histology	8500-8549: ductal and lobular neoplasms	14	4	Negative	Negative	Borderline
65	Female	Single (never married)	White	C50.1-Central portion of breast	8500/3: Infiltrating duct carcinoma, NOS	T4b	N1	T4b	N1	Blank(s)	Blank(s)	Any T, Mets	N1	Radiation after surgery	Surgery performed	28	Alive	Active follow-up	Alive or dead of other cause	Alive or dead due to cancer	2011	Positive histology	8500-8549: ductal and lobular neoplasms	8	5	Positive	Positive	Borderline
63	Female	Unknown	White	C50.9-Breast, NOS	8500/3: Infiltrating duct carcinoma, NOS	TX	N3a	TX	N3a	Blank(s)	Blank(s)	Any T, Mets	N3	Radiation after surgery	Surgery performed	22	Alive	Active follow-up	Alive or dead of other cause	Alive or dead due to cancer	2012	Positive histology	8500-8549: ductal and lobular neoplasms	10	10	Positive	Positive	Borderline
49	Female	Married (including common law)	Filipino	C50.9-Breast, NOS	8541/3: Paget disease and infiltrating ductal carcinoma of breast	T2	N1mi	T2	N1mi	Blank(s)	Blank(s)	Any T, Mets	N1	No radiation and/or cancer-directed surgery	Surgery performed	4	Dead	Active follow-up	Dead (attributable to this cancer dx)	Alive or dead due to cancer	2010	Positive histology	8500-8549: ductal and lobular neoplasms	3	1	Positive	Positive	Borderline
58	Female	Married (including common law)	White	C50.8-Overlapping lesion of breast	8522/3: Infiltrating duct and lobular carcinoma	T3	N3a	T3	N3a	Blank(s)	Blank(s)	Any T, Mets	N3	Radiation after surgery	Surgery performed	28	Dead	Active follow-up	Dead (attributable to this cancer dx)	Alive or dead due to cancer	2010	Positive histology	8500-8549: ductal and lobular neoplasms	11	11	Positive	Positive	Borderline
46	Female	Married (including common law)	White	C50.8-Overlapping lesion of breast	8500/3: Infiltrating duct carcinoma, NOS	T2	N2a	T2	N2a	Blank(s)	Blank(s)	Any T, Mets	N2	No radiation and/or cancer-directed surgery	Surgery performed	22	Dead	Active follow-up	Dead (attributable to this cancer dx)	Alive or dead due to cancer	2010	Positive histology	8500-8549: ductal and lobular neoplasms	9	5	Negative	Negative	Borderline
65	Female	Married (including common law)	White	C50.9-Breast, NOS	8140/3: Adenocarcinoma, NOS	T3	N0(i+)	T3	N0(i+)	Blank(s)	Blank(s)	Any T, Mets	N0	No radiation and/or cancer-directed surgery	Surgery performed	9	Dead	Active follow-up	Dead (attributable to this cancer dx)	Alive or dead due to cancer	2011	Positive histology	8140-8389: adenomas and adenocarcinomas	10	0	Negative	Negative	Borderline
88	Female	Married (including common law)	White	C50.9-Breast, NOS	8520/3: Lobular carcinoma, NOS	T4b	N0	T4b	N0	Blank(s)	Blank(s)	Any T, Mets	N0	No radiation and/or cancer-directed surgery	Surgery performed	1	Dead	Active follow-up	Dead (attributable to this cancer dx)	Alive or dead due to cancer	2011	Positive histology	8500-8549: ductal and lobular neoplasms	0	98	Positive	Positive	Borderline
83	Female	Widowed	White	C50.4-Upper-outer quadrant of breast	8522/3: Infiltrating duct and lobular carcinoma	T4b	N0	T4b	N0	Blank(s)	Blank(s)	Any T, Mets	N0	No radiation and/or cancer-directed surgery	Surgery performed	20	Dead	Active follow-up	Dead (attributable to this cancer dx)	Alive or dead due to cancer	2012	Positive histology	8500-8549: ductal and lobular neoplasms	0	98	Positive	Positive	Borderline
77	Female	Married (including common law)	White	C50.4-Upper-outer quadrant of breast	8500/3: Infiltrating duct carcinoma, NOS	T3	N2a	T3	N2a	Blank(s)	Blank(s)	Any T, Mets	N2	No radiation and/or cancer-directed surgery	Surgery performed	14	Dead	Active follow-up	Dead (attributable to this cancer dx)	Alive or dead due to cancer	2010	Positive histology	8500-8549: ductal and lobular neoplasms	8	8	Positive	Negative	Borderline
61	Female	Married (including common law)	White	C50.1-Central portion of breast	8500/3: Infiltrating duct carcinoma, NOS	T3	N3a	T3	N3a	Blank(s)	Blank(s)	Any T, Mets	N3	No radiation and/or cancer-directed surgery	Surgery performed	42	Alive	Active follow-up	Alive or dead of other cause	Alive or dead due to cancer	2010	Positive histology	8500-8549: ductal and lobular neoplasms	23	20	Positive	Positive	Borderline
73	Female	Married (including common law)	White	C50.5-Lower-outer quadrant of breast	8500/3: Infiltrating duct carcinoma, NOS	T3	N2NOS	T3	N2NOS	Blank(s)	Blank(s)	Any T, Mets	N2	No radiation and/or cancer-directed surgery	Surgery performed	31	Alive	Active follow-up	Alive or dead of other cause	Alive or dead due to cancer	2011	Positive histology	8500-8549: ductal and lobular neoplasms	13	8	Positive	Negative	Borderline
47	Female	Married (including common law)	Black	C50.9-Breast, NOS	8500/3: Infiltrating duct carcinoma, NOS	T3	N1	T3	N1	Blank(s)	Blank(s)	Any T, Mets	N1	Radiation after surgery	Surgery performed	28	Alive	Active follow-up	Alive or dead of other cause	Alive or dead due to cancer	2011	Positive histology	8500-8549: ductal and lobular neoplasms	5	2	Positive	Positive	Borderline
50	Female	Widowed	White	C50.8-Overlapping lesion of breast	8500/3: Infiltrating duct carcinoma, NOS	T4d	N1	T4d	N1	Blank(s)	Blank(s)	Any T, Mets	N1	Radiation after surgery	Surgery performed	16	Alive	Active follow-up	Alive or dead of other cause	Alive or dead due to cancer	2012	Positive histology	8500-8549: ductal and lobular neoplasms	14	8	Positive	Negative	Borderline
62	Female	Single (never married)	Black	C50.4-Upper-outer quadrant of breast	8500/3: Infiltrating duct carcinoma, NOS	T4b	N1	T4b	N1	Blank(s)	Blank(s)	Any T, Mets	N1	No radiation and/or cancer-directed surgery	Surgery performed	5	Dead	Active follow-up	Alive or dead of other cause	Dead (attributable to causes other than this cancer dx)	2013	Positive histology	8500-8549: ductal and lobular neoplasms	99	99	Positive	Positive	Borderline
35	Female	Single (never married)	White	C50.9-Breast, NOS	8500/3: Infiltrating duct carcinoma, NOS	T4b	N0(i+)	T4d	N0(i+)	Blank(s)	Blank(s)	Any T, Mets	N0	No radiation and/or cancer-directed surgery	Surgery performed	7	Alive	Active follow-up	Alive or dead of other cause	Alive or dead due to cancer	2013	Positive histology	8500-8549: ductal and lobular neoplasms	9	0	Negative	Negative	Borderline
52	Female	Single (never married)	White	C50.8-Overlapping lesion of breast	8500/3: Infiltrating duct carcinoma, NOS	T2	N2a	T2	N2a	Blank(s)	Blank(s)	Any T, Mets	N3	No radiation and/or cancer-directed surgery	Surgery performed	9	Dead	Active follow-up	Dead (attributable to this cancer dx)	Alive or dead due to cancer	2010	Positive histology	8500-8549: ductal and lobular neoplasms	7	5	Negative	Negative	Borderline
56	Female	Married (including common law)	White	C50.4-Upper-outer quadrant of breast	8522/3: Infiltrating duct and lobular carcinoma	T2	N1a	T2	N1a	Blank(s)	Blank(s)	Any T, Mets	N3	Radiation prior to surgery	Surgery performed	34	Alive	Active follow-up	Alive or dead of other cause	Alive or dead due to cancer	2011	Positive histology	8500-8549: ductal and lobular neoplasms	1	1	Positive	Negative	Borderline
47	Female	Married (including common law)	White	C50.4-Upper-outer quadrant of breast	8523/3: Infiltrating duct mixed with other types of carcinoma	T1c	N2a	T1c	N2a	Blank(s)	Blank(s)	Any T, Mets	N2	Radiation after surgery	Surgery performed	29	Alive	Active follow-up	Alive or dead of other cause	Alive or dead due to cancer	2011	Positive histology	8500-8549: ductal and lobular neoplasms	22	4	Positive	Negative	Borderline
63	Female	Single (never married)	White	C50.9-Breast, NOS	8520/3: Lobular carcinoma, NOS	TX	N3a	TX	N3a	Blank(s)	Blank(s)	Any T, Mets	N3	No radiation and/or cancer-directed surgery	Surgery performed	22	Alive	Active follow-up	Alive or dead of other cause	Alive or dead due to cancer	2012	Positive histology	8500-8549: ductal and lobular neoplasms	23	20	Negative	Negative	Borderline
48	Female	Married (including common law)	White	C50.3-Lower-inner quadrant of breast	8500/3: Infiltrating duct carcinoma, NOS	T2	N1a	T2	N1a	Blank(s)	Blank(s)	Any T, Mets	N3	No radiation and/or cancer-directed surgery	Surgery performed	37	Dead	Active follow-up	Dead (attributable to this cancer dx)	Alive or dead due to cancer	2010	Positive histology	8500-8549: ductal and lobular neoplasms	16	2	Negative	Negative	Borderline
46	Female	Married (including common law)	Laotian (1988+)	C50.8-Overlapping lesion of breast	8500/3: Infiltrating duct carcinoma, NOS	T4a	N1	T4a	N1	Blank(s)	Blank(s)	Any T, Mets	N1	Radiation after surgery	Surgery performed	38	Alive	Active follow-up	Alive or dead of other cause	Alive or dead due to cancer	2010	Positive histology	8500-8549: ductal and lobular neoplasms	6	6	Positive	Positive	Borderline
60	Female	Married (including common law)	White	C50.2-Upper-inner quadrant of breast	8500/3: Infiltrating duct carcinoma, NOS	T1c	N1mi	T1c	N1mi	Blank(s)	Blank(s)	Any T, Mets	N1	No radiation and/or cancer-directed surgery	Surgery performed	45	Alive	Active follow-up	Alive or dead of other cause	Alive or dead due to cancer	2010	Positive histology	8500-8549: ductal and lobular neoplasms	15	2	Positive	Positive	Borderline
68	Female	Married (including common law)	White	C50.9-Breast, NOS	8541/3: Paget disease and infiltrating ductal carcinoma of breast	T4b	N2a	T4b	N2a	Blank(s)	Blank(s)	Any T, Mets	N3	No radiation and/or cancer-directed surgery	Surgery performed	3	Dead	Active follow-up	Dead (attributable to this cancer dx)	Alive or dead due to cancer	2010	Positive histology	8500-8549: ductal and lobular neoplasms	13	5	Negative	Negative	Borderline
72	Female	Married (including common law)	White	C50.5-Lower-outer quadrant of breast	8500/3: Infiltrating duct carcinoma, NOS	T1c	N0	T1c	N0	Blank(s)	Blank(s)	Any T, Mets	N0	Radiation after surgery	Surgery performed	1	Dead	Active follow-up	Dead (attributable to this cancer dx)	Alive or dead due to cancer	2011	Positive histology	8500-8549: ductal and lobular neoplasms	0	98	Positive	Negative	Borderline
74	Female	Married (including common law)	White	C50.2-Upper-inner quadrant of breast	8500/3: Infiltrating duct carcinoma, NOS	T2	N2a	T2	N2a	Blank(s)	Blank(s)	Any T, Mets	N2	No radiation and/or cancer-directed surgery	Surgery performed	16	Dead	Active follow-up	Dead (attributable to this cancer dx)	Alive or dead due to cancer	2010	Positive histology	8500-8549: ductal and lobular neoplasms	15	6	Positive	Negative	Borderline
64	Female	Married (including common law)	White	C50.8-Overlapping lesion of breast	8500/3: Infiltrating duct carcinoma, NOS	T3	N1mi	T3	N1mi	Blank(s)	Blank(s)	Any T, Mets	N1	No radiation and/or cancer-directed surgery	Surgery performed	16	Dead	Active follow-up	Dead (attributable to this cancer dx)	Alive or dead due to cancer	2012	Positive histology	8500-8549: ductal and lobular neoplasms	4	1	Negative	Negative	Borderline
50	Female	Married (including common law)	White	C50.8-Overlapping lesion of breast	8500/3: Infiltrating duct carcinoma, NOS	T1c	N1mi	T1c	N1mi	Blank(s)	Blank(s)	Any T, Mets	N1	No radiation and/or cancer-directed surgery	Surgery performed	16	Alive	Active follow-up	Alive or dead of other cause	Alive or dead due to cancer	2012	Positive histology	8500-8549: ductal and lobular neoplasms	2	1	Positive	Positive	Borderline
63	Female	Single (never married)	Black	C50.0-Nipple	8500/3: Infiltrating duct carcinoma, NOS	T2	N1mi	T2	N1mi	Blank(s)	Blank(s)	Any T, Mets	N1	Radiation after surgery	Surgery performed	8	Alive	Active follow-up	Alive or dead of other cause	Alive or dead due to cancer	2013	Positive histology	8500-8549: ductal and lobular neoplasms	2	2	Positive	Positive	Borderline
34	Female	Married (including common law)	Filipino	C50.1-Central portion of breast	8500/3: Infiltrating duct carcinoma, NOS	T1a	N0	T1a	N0	Blank(s)	Blank(s)	Any T, Mets	N0	No radiation and/or cancer-directed surgery	Surgery performed	4	Alive	Active follow-up	Alive or dead of other cause	Alive or dead due to cancer	2013	Positive histology	8500-8549: ductal and lobular neoplasms	0	98	Positive	Positive	Borderline
58	Female	Married (including common law)	White	C50.4-Upper-outer quadrant of breast	8500/3: Infiltrating duct carcinoma, NOS	T2	N2a	T2	N2a	Blank(s)	Blank(s)	Any T, Mets	N2	Radiation after surgery	Surgery performed	25	Dead	Active follow-up	Dead (attributable to this cancer dx)	Alive or dead due to cancer	2010	Positive histology	8500-8549: ductal and lobular neoplasms	6	6	Positive	Positive	Borderline
59	Female	Single (never married)	White	C50.4-Upper-outer quadrant of breast	8500/3: Infiltrating duct carcinoma, NOS	T4a	N3b	T4a	N3b	Blank(s)	Blank(s)	Any T, Mets	N3	No radiation and/or cancer-directed surgery	Surgery performed	44	Alive	Active follow-up	Alive or dead of other cause	Alive or dead due to cancer	2010	Positive histology	8500-8549: ductal and lobular neoplasms	95	95	Positive	Positive	Borderline
88	Female	Married (including common law)	White	C50.9-Breast, NOS	8500/3: Infiltrating duct carcinoma, NOS	T2	N2a	T2	N2a	Blank(s)	Blank(s)	Any T, Mets	N2	No radiation and/or cancer-directed surgery	Surgery performed	8	Dead	Active follow-up	Dead (attributable to this cancer dx)	Alive or dead due to cancer	2011	Positive histology	8500-8549: ductal and lobular neoplasms	8	4	Positive	Positive	Borderline
61	Female	Widowed	White	C50.8-Overlapping lesion of breast	8520/3: Lobular carcinoma, NOS	T3	N3a	T3	N3a	Blank(s)	Blank(s)	Any T, Mets	N3	No radiation and/or cancer-directed surgery	Surgery performed	11	Alive	Active follow-up	Alive or dead of other cause	Alive or dead due to cancer	2013	Positive histology	8500-8549: ductal and lobular neoplasms	12	10	Positive	Positive	Borderline
73	Female	Married (including common law)	White	C50.4-Upper-outer quadrant of breast	8500/3: Infiltrating duct carcinoma, NOS	T2	N0	T2	N0	Blank(s)	Blank(s)	Any T, Mets	N0	No radiation and/or cancer-directed surgery	Surgery performed	5	Alive	Active follow-up	Alive or dead of other cause	Alive or dead due to cancer	2013	Positive histology	8500-8549: ductal and lobular neoplasms	0	98	Positive	Positive	Borderline
65	Female	Widowed	White	C50.9-Breast, NOS	8520/3: Lobular carcinoma, NOS	T3	N3a	T3	N3a	Blank(s)	Blank(s)	Any T, Mets	N3	Radiation after surgery	Surgery performed	28	Alive	Active follow-up	Alive or dead of other cause	Alive or dead due to cancer	2011	Positive histology	8500-8549: ductal and lobular neoplasms	15	11	Negative	Positive	Borderline
63	Female	Married (including common law)	White	C50.8-Overlapping lesion of breast	8500/3: Infiltrating duct carcinoma, NOS	T3	N3a	T3	N3a	Blank(s)	Blank(s)	Any T, Mets	N3	Radiation prior to surgery	Surgery performed	22	Alive	Active follow-up	Alive or dead of other cause	Alive or dead due to cancer	2012	Positive histology	8500-8549: ductal and lobular neoplasms	0	98	Positive	Positive	Borderline
42	Female	Married (including common law)	White	C50.1-Central portion of breast	8500/3: Infiltrating duct carcinoma, NOS	T4d	N1	T4d	N1	Blank(s)	Blank(s)	Any T, Mets	N1	No radiation and/or cancer-directed surgery	Surgery performed	19	Dead	Active follow-up	Dead (attributable to this cancer dx)	Alive or dead due to cancer	2012	Positive histology	8500-8549: ductal and lobular neoplasms	15	0	Negative	Negative	Borderline
39	Female	Single (never married)	Black	C50.4-Upper-outer quadrant of breast	8500/3: Infiltrating duct carcinoma, NOS	T4d	N2a	T4d	N2a	Blank(s)	Blank(s)	Any T, Mets	N2	No radiation and/or cancer-directed surgery	Surgery performed	8	Alive	Active follow-up	Alive or dead of other cause	Alive or dead due to cancer	2013	Positive histology	8500-8549: ductal and lobular neoplasms	10	7	Positive	Positive	Borderline
62	Female	Unknown	White	C50.9-Breast, NOS	8140/3: Adenocarcinoma, NOS	T4b	N2a	T4b	N2a	Blank(s)	Blank(s)	Any T, Mets	N3	Radiation prior to surgery	Surgery performed	2	Alive	Active follow-up	Alive or dead of other cause	Alive or dead due to cancer	2013	Positive histology	8140-8389: adenomas and adenocarcinomas	1	1	Positive	Positive	Borderline
75	Female	Widowed	White	C50.1-Central portion of breast	8500/3: Infiltrating duct carcinoma, NOS	T2	N3NOS	T2	N3NOS	Blank(s)	Blank(s)	Any T, Mets	N3	Radiation after surgery	Surgery performed	23	Dead	Active follow-up	Dead (attributable to this cancer dx)	Alive or dead due to cancer	2010	Positive histology	8500-8549: ductal and lobular neoplasms	0	98	Positive	Positive	Borderline
96	Female	Widowed	White	C50.9-Breast, NOS	8524/3: Infiltrating lobular mixed with other types of carcinoma	T2	N0	T2	N0	Blank(s)	Blank(s)	Any T, Mets	N0	No radiation and/or cancer-directed surgery	Surgery performed	6	Dead	Active follow-up	Alive or dead of other cause	Dead (attributable to causes other than this cancer dx)	2010	Positive histology	8500-8549: ductal and lobular neoplasms	0	98	Positive	Negative	Borderline
80	Female	Single (never married)	White	C50.3-Lower-inner quadrant of breast	8500/3: Infiltrating duct carcinoma, NOS	T2	N0	T2	N0	Blank(s)	Blank(s)	Any T, Mets	N0	No radiation and/or cancer-directed surgery	Surgery performed	3	Alive	Active follow-up	Alive or dead of other cause	Alive or dead due to cancer	2013	Positive histology	8500-8549: ductal and lobular neoplasms	13	0	Positive	Negative	Borderline
85	Female	Widowed	White	C50.8-Overlapping lesion of breast	8500/3: Infiltrating duct carcinoma, NOS	T4a	N1a	T4a	N1a	Blank(s)	Blank(s)	Any T, Mets	N1	No radiation and/or cancer-directed surgery	Surgery performed	4	Dead	Active follow-up	Dead (attributable to this cancer dx)	Alive or dead due to cancer	2010	Positive histology	8500-8549: ductal and lobular neoplasms	1	1	Positive	Positive	Borderline
54	Female	Divorced	White	C50.8-Overlapping lesion of breast	8500/3: Infiltrating duct carcinoma, NOS	T2	N2a	T2	N2a	Blank(s)	Blank(s)	Any T, Mets	N2	No radiation and/or cancer-directed surgery	Surgery performed	28	Alive	Active follow-up	Alive or dead of other cause	Alive or dead due to cancer	2011	Positive histology	8500-8549: ductal and lobular neoplasms	9	4	Positive	Positive	Borderline
23	Female	Single (never married)	White	C50.8-Overlapping lesion of breast	8500/3: Infiltrating duct carcinoma, NOS	T4b	N1	T4b	N1	Blank(s)	Blank(s)	Any T, Mets	N1	Radiation after surgery	Surgery performed	24	Alive	Active follow-up	Alive or dead of other cause	Alive or dead due to cancer	2011	Positive histology	8500-8549: ductal and lobular neoplasms	0	98	Positive	Positive	Borderline
56	Female	Unknown	White	C50.5-Lower-outer quadrant of breast	8500/3: Infiltrating duct carcinoma, NOS	T2	N1a	T2	N1a	Blank(s)	Blank(s)	Any T, Mets	N1	Radiation after surgery	Surgery performed	6	Alive	Active follow-up	Alive or dead of other cause	Alive or dead due to cancer	2013	Positive histology	8500-8549: ductal and lobular neoplasms	5	1	Positive	Positive	Borderline
79	Female	Widowed	White	C50.4-Upper-outer quadrant of breast	8500/3: Infiltrating duct carcinoma, NOS	T2	N3a	T2	N3a	Blank(s)	Blank(s)	Any T, Mets	N3	Radiation after surgery	Surgery performed	2	Alive	Active follow-up	Alive or dead of other cause	Alive or dead due to cancer	2013	Positive histology	8500-8549: ductal and lobular neoplasms	22	11	Positive	Positive	Borderline
58	Female	Widowed	White	C50.4-Upper-outer quadrant of breast	8500/3: Infiltrating duct carcinoma, NOS	T2	N1a	T2	N1a	Blank(s)	Blank(s)	Any T, Mets	N1	Radiation after surgery	Surgery performed	6	Alive	Active follow-up	Alive or dead of other cause	Alive or dead due to cancer	2013	Positive histology	8500-8549: ductal and lobular neoplasms	8	2	Positive	Negative	Borderline
54	Female	Single (never married)	White	C50.9-Breast, NOS	8500/3: Infiltrating duct carcinoma, NOS	T4b	N3b	T4b	N3b	Blank(s)	Blank(s)	Any T, Mets	N3	Radiation after surgery	Surgery performed	7	Alive	Active follow-up	Alive or dead of other cause	Alive or dead due to cancer	2013	Positive histology	8500-8549: ductal and lobular neoplasms	1	1	Positive	Positive	Borderline
57	Female	Single (never married)	Black	C50.1-Central portion of breast	8520/3: Lobular carcinoma, NOS	T4b	N3a	T4d	N3a	Blank(s)	Blank(s)	Any T, Mets	N3	No radiation and/or cancer-directed surgery	Surgery performed	45	Alive	Active follow-up	Alive or dead of other cause	Alive or dead due to cancer	2010	Positive histology	8500-8549: ductal and lobular neoplasms	10	10	Negative	Negative	Negative
68	Female	Married (including common law)	White	C50.9-Breast, NOS	8500/3: Infiltrating duct carcinoma, NOS	T4d	N1	T4d	N1	Blank(s)	Blank(s)	Any T, Mets	N3	Radiation after surgery	Surgery performed	10	Dead	Active follow-up	Dead (attributable to this cancer dx)	Alive or dead due to cancer	2010	Positive histology	8500-8549: ductal and lobular neoplasms	0	98	Positive	Positive	Negative
79	Female	Divorced	Black	C50.8-Overlapping lesion of breast	8500/3: Infiltrating duct carcinoma, NOS	T4a	N1a	T4a	N1a	Blank(s)	Blank(s)	Any T, Mets	N3	No radiation and/or cancer-directed surgery	Surgery performed	15	Dead	Active follow-up	Dead (attributable to this cancer dx)	Alive or dead due to cancer	2010	Positive histology	8500-8549: ductal and lobular neoplasms	1	1	Positive	Positive	Negative
62	Female	Unknown	Black	C50.8-Overlapping lesion of breast	8500/3: Infiltrating duct carcinoma, NOS	T4b	N2a	T4b	N2a	Blank(s)	Blank(s)	Any T, Mets	N2	Radiation after surgery	Surgery performed	37	Dead	Active follow-up	Alive or dead of other cause	Dead (attributable to causes other than this cancer dx)	2010	Positive histology	8500-8549: ductal and lobular neoplasms	7	6	Positive	Positive	Negative
43	Female	Divorced	Black	C50.9-Breast, NOS	8500/3: Infiltrating duct carcinoma, NOS	T4d	N3c	T4d	N3c	Blank(s)	Blank(s)	Any T, Mets	N3	Radiation after surgery	Surgery performed	14	Dead	Active follow-up	Alive or dead of other cause	Dead (attributable to causes other than this cancer dx)	2010	Positive histology	8500-8549: ductal and lobular neoplasms	5	5	Positive	Positive	Negative
59	Female	Married (including common law)	White	C50.2-Upper-inner quadrant of breast	8500/3: Infiltrating duct carcinoma, NOS	T2	N0	T2	N0	Blank(s)	Blank(s)	Any T, Mets	N0	No radiation and/or cancer-directed surgery	Surgery performed	47	Alive	Active follow-up	Alive or dead of other cause	Alive or dead due to cancer	2010	Positive histology	8500-8549: ductal and lobular neoplasms	0	98	Positive	Positive	Negative
84	Female	Married (including common law)	White	C50.1-Central portion of breast	8500/3: Infiltrating duct carcinoma, NOS	T1c	N2a	T1c	N2a	Blank(s)	Blank(s)	Any T, Mets	N2	Radiation after surgery	Surgery performed	25	Dead	Active follow-up	Dead (attributable to this cancer dx)	Alive or dead due to cancer	2010	Positive histology	8500-8549: ductal and lobular neoplasms	11	7	Negative	Negative	Negative
70	Female	Single (never married)	White	C50.9-Breast, NOS	8523/3: Infiltrating duct mixed with other types of carcinoma	T4b	N1	T4b	N1	Blank(s)	Blank(s)	Any T, Mets	N1	Radiation after surgery	Surgery performed	27	Dead	Active follow-up	Alive or dead of other cause	Dead (attributable to causes other than this cancer dx)	2010	Positive histology	8500-8549: ductal and lobular neoplasms	11	3	Positive	Negative	Negative
75	Female	Single (never married)	White	C50.2-Upper-inner quadrant of breast	8500/3: Infiltrating duct carcinoma, NOS	T2	N0	T2	N0	Blank(s)	Blank(s)	Any T, Mets	N3	Radiation prior to surgery	Surgery performed	45	Alive	Active follow-up	Alive or dead of other cause	Alive or dead due to cancer	2010	Positive histology	8500-8549: ductal and lobular neoplasms	0	98	Positive	Positive	Negative
85	Female	Divorced	White	C50.6-Axillary tail of breast	8520/3: Lobular carcinoma, NOS	T2	N3a	T2	N3a	Blank(s)	Blank(s)	Any T, Mets	N3	No radiation and/or cancer-directed surgery	Surgery performed	4	Dead	Active follow-up	Alive or dead of other cause	Dead (attributable to causes other than this cancer dx)	2010	Positive histology	8500-8549: ductal and lobular neoplasms	34	34	Positive	Negative	Negative
43	Female	Married (including common law)	White	C50.9-Breast, NOS	8520/3: Lobular carcinoma, NOS	T3	N2a	T3	N2a	Blank(s)	Blank(s)	Any T, Mets	N2	Radiation after surgery	Surgery performed	40	Alive	Active follow-up	Alive or dead of other cause	Alive or dead due to cancer	2010	Positive histology	8500-8549: ductal and lobular neoplasms	6	5	Positive	Positive	Negative
58	Female	Single (never married)	Black	C50.4-Upper-outer quadrant of breast	8500/3: Infiltrating duct carcinoma, NOS	T2	N1a	T2	N1a	Blank(s)	Blank(s)	Any T, Mets	N1	No radiation and/or cancer-directed surgery	Surgery performed	44	Alive	Active follow-up	Alive or dead of other cause	Alive or dead due to cancer	2010	Positive histology	8500-8549: ductal and lobular neoplasms	8	2	Positive	Negative	Negative
70	Female	Single (never married)	White	C50.2-Upper-inner quadrant of breast	8523/3: Infiltrating duct mixed with other types of carcinoma	T3	N1	T3	N1	Blank(s)	Blank(s)	Any T, Mets	N1	Radiation after surgery	Surgery performed	45	Alive	Active follow-up	Alive or dead of other cause	Alive or dead due to cancer	2010	Positive histology	8500-8549: ductal and lobular neoplasms	17	3	Positive	Positive	Negative
54	Female	Divorced	White	C50.9-Breast, NOS	8575/3: Metaplastic carcinoma, NOS	T4b	N3a	T4d	N3a	Blank(s)	Blank(s)	Any T, Mets	N3	Radiation prior to surgery	Surgery performed	3	Dead	Active follow-up	Dead (attributable to this cancer dx)	Alive or dead due to cancer	2010	Positive histology	8560-8579: complex epithelial neoplasms	0	98	Positive	Negative	Negative
79	Male	Married (including common law)	White	C50.0-Nipple	8523/3: Infiltrating duct mixed with other types of carcinoma	T2	N2a	T2	N2a	Blank(s)	Blank(s)	Any T, Mets	N2	No radiation and/or cancer-directed surgery	Surgery performed	40	Alive	Active follow-up	Alive or dead of other cause	Alive or dead due to cancer	2010	Positive histology	8500-8549: ductal and lobular neoplasms	22	4	Positive	Positive	Negative
77	Female	Married (including common law)	White	C50.4-Upper-outer quadrant of breast	8500/3: Infiltrating duct carcinoma, NOS	T2	N1mi	T2	N1mi	Blank(s)	Blank(s)	Any T, Mets	N1	Radiation after surgery	Surgery performed	47	Alive	Active follow-up	Alive or dead of other cause	Alive or dead due to cancer	2010	Positive histology	8500-8549: ductal and lobular neoplasms	7	2	Positive	Positive	Negative
68	Female	Married (including common law)	White	C50.2-Upper-inner quadrant of breast	8500/3: Infiltrating duct carcinoma, NOS	T2	N0	T2	N0	Blank(s)	Blank(s)	Any T, Mets	N0	Radiation after surgery	Surgery performed	27	Dead	Active follow-up	Dead (attributable to this cancer dx)	Alive or dead due to cancer	2010	Positive histology	8500-8549: ductal and lobular neoplasms	0	98	Positive	Negative	Negative
74	Female	Married (including common law)	White	C50.9-Breast, NOS	8520/3: Lobular carcinoma, NOS	T2	N1a	T2	N1a	Blank(s)	Blank(s)	Any T, Mets	N1	Radiation after surgery	Surgery performed	37	Alive	Active follow-up	Alive or dead of other cause	Alive or dead due to cancer	2010	Positive histology	8500-8549: ductal and lobular neoplasms	21	2	Positive	Positive	Negative
65	Female	Married (including common law)	White	C50.9-Breast, NOS	8520/3: Lobular carcinoma, NOS	T2	N2a	T2	N2a	Blank(s)	Blank(s)	Any T, Mets	N2	Radiation after surgery	Surgery performed	38	Alive	Active follow-up	Alive or dead of other cause	Alive or dead due to cancer	2010	Positive histology	8500-8549: ductal and lobular neoplasms	17	4	Positive	Positive	Negative
72	Female	Married (including common law)	Filipino	C50.2-Upper-inner quadrant of breast	8500/3: Infiltrating duct carcinoma, NOS	T2	N1mi	T2	N1mi	Blank(s)	Blank(s)	Any T, Mets	N1	Radiation after surgery	Surgery performed	41	Alive	Active follow-up	Alive or dead of other cause	Alive or dead due to cancer	2010	Positive histology	8500-8549: ductal and lobular neoplasms	8	1	Positive	Positive	Negative
70	Female	Widowed	White	C50.4-Upper-outer quadrant of breast	8500/3: Infiltrating duct carcinoma, NOS	T3	N3a	T3	N3a	Blank(s)	Blank(s)	Any T, Mets	N3	Radiation after surgery	Surgery performed	40	Alive	Active follow-up	Alive or dead of other cause	Alive or dead due to cancer	2010	Positive histology	8500-8549: ductal and lobular neoplasms	18	10	Positive	Positive	Negative
70	Female	Married (including common law)	White	C50.9-Breast, NOS	8520/3: Lobular carcinoma, NOS	T2	N2a	T2	N2a	Blank(s)	Blank(s)	Any T, Mets	N2	No radiation and/or cancer-directed surgery	Surgery performed	46	Alive	Active follow-up	Alive or dead of other cause	Alive or dead due to cancer	2010	Positive histology	8500-8549: ductal and lobular neoplasms	98	4	Positive	Positive	Negative
68	Female	Single (never married)	Black	C50.4-Upper-outer quadrant of breast	8500/3: Infiltrating duct carcinoma, NOS	T2	N2NOS	T2	N2NOS	Blank(s)	Blank(s)	Any T, Mets	N3	No radiation and/or cancer-directed surgery	Surgery performed	36	Alive	Active follow-up	Alive or dead of other cause	Alive or dead due to cancer	2010	Positive histology	8500-8549: ductal and lobular neoplasms	9	9	Positive	Positive	Negative
47	Female	Married (including common law)	White	C50.9-Breast, NOS	8530/3: Inflammatory carcinoma	T4d	N3NOS	T4d	N3NOS	Blank(s)	Blank(s)	Any T, Mets	N3	Radiation after surgery	Surgery performed	14	Dead	Active follow-up	Dead (attributable to this cancer dx)	Alive or dead due to cancer	2010	Positive histology	8500-8549: ductal and lobular neoplasms	12	11	Positive	Positive	Negative
47	Female	Divorced	White	C50.1-Central portion of breast	8500/3: Infiltrating duct carcinoma, NOS	T2	N1	T2	N1	Blank(s)	Blank(s)	Any T, Mets	N1	No radiation and/or cancer-directed surgery	Surgery performed	28	Dead	Active follow-up	Dead (attributable to this cancer dx)	Alive or dead due to cancer	2010	Positive histology	8500-8549: ductal and lobular neoplasms	0	98	Positive	Positive	Negative
58	Female	Single (never married)	White	C50.1-Central portion of breast	8523/3: Infiltrating duct mixed with other types of carcinoma	T4b	N2a	T4b	N2a	Blank(s)	Blank(s)	Any T, Mets	N3	No radiation and/or cancer-directed surgery	Surgery performed	23	Dead	Active follow-up	Dead (attributable to this cancer dx)	Alive or dead due to cancer	2011	Positive histology	8500-8549: ductal and lobular neoplasms	8	5	Positive	Negative	Negative
42	Female	Married (including common law)	White	C50.9-Breast, NOS	8500/3: Infiltrating duct carcinoma, NOS	T3	N3a	T3	N3a	Blank(s)	Blank(s)	Any T, Mets	N3	No radiation and/or cancer-directed surgery	Surgery performed	24	Dead	Active follow-up	Alive or dead of other cause	Dead (attributable to causes other than this cancer dx)	2011	Positive histology	8500-8549: ductal and lobular neoplasms	33	33	Positive	Positive	Negative
64	Female	Married (including common law)	White	C50.2-Upper-inner quadrant of breast	8500/3: Infiltrating duct carcinoma, NOS	T1c	N0(i-)	T1c	N0(i-)	Blank(s)	Blank(s)	Any T, Mets	N0	Radiation after surgery	Surgery performed	20	Dead	Active follow-up	Alive or dead of other cause	Dead (attributable to causes other than this cancer dx)	2010	Positive histology	8500-8549: ductal and lobular neoplasms	5	0	Positive	Positive	Negative
58	Female	Married (including common law)	White	C50.2-Upper-inner quadrant of breast	8500/3: Infiltrating duct carcinoma, NOS	T3	N3a	T3	N3a	Blank(s)	Blank(s)	Any T, Mets	N3	Radiation after surgery	Surgery performed	5	Dead	Active follow-up	Dead (attributable to this cancer dx)	Alive or dead due to cancer	2010	Positive histology	8500-8549: ductal and lobular neoplasms	24	24	Negative	Negative	Negative
41	Female	Unknown	Pakistani (2010+)	C50.2-Upper-inner quadrant of breast	8500/3: Infiltrating duct carcinoma, NOS	T1c	N1	T1c	N1	Blank(s)	Blank(s)	Any T, Mets	N1	Radiation after surgery	Surgery performed	37	Alive	Active follow-up	Alive or dead of other cause	Alive or dead due to cancer	2010	Positive histology	8500-8549: ductal and lobular neoplasms	8	7	Positive	Negative	Negative
50	Female	Separated	Tongan (1991+)	C50.5-Lower-outer quadrant of breast	8575/3: Metaplastic carcinoma, NOS	T4b	N3a	T4b	N3a	Blank(s)	Blank(s)	Any T, Mets	N3	No radiation and/or cancer-directed surgery	Surgery performed	17	Dead	Active follow-up	Dead (attributable to this cancer dx)	Alive or dead due to cancer	2011	Positive histology	8560-8579: complex epithelial neoplasms	1	1	Negative	Negative	Negative
69	Female	Married (including common law)	White	C50.8-Overlapping lesion of breast	8520/3: Lobular carcinoma, NOS	T3	N3a	T3	N3a	Blank(s)	Blank(s)	Any T, Mets	N3	Radiation after surgery	Surgery performed	32	Alive	Active follow-up	Alive or dead of other cause	Alive or dead due to cancer	2011	Positive histology	8500-8549: ductal and lobular neoplasms	31	29	Positive	Positive	Negative
77	Female	Widowed	Black	C50.4-Upper-outer quadrant of breast	8500/3: Infiltrating duct carcinoma, NOS	T3	N1a	T3	N1a	Blank(s)	Blank(s)	Any T, Mets	N1	Radiation after surgery	Surgery performed	35	Alive	Active follow-up	Alive or dead of other cause	Alive or dead due to cancer	2011	Positive histology	8500-8549: ductal and lobular neoplasms	8	1	Negative	Negative	Negative
57	Female	Divorced	White	C50.2-Upper-inner quadrant of breast	8523/3: Infiltrating duct mixed with other types of carcinoma	T1c	N0(i-)	T1c	N0(i-)	Blank(s)	Blank(s)	Any T, Mets	N0	Radiation after surgery	Surgery performed	33	Alive	Active follow-up	Alive or dead of other cause	Alive or dead due to cancer	2011	Positive histology	8500-8549: ductal and lobular neoplasms	4	0	Positive	Positive	Negative
37	Female	Single (never married)	Black	C50.8-Overlapping lesion of breast	8523/3: Infiltrating duct mixed with other types of carcinoma	T4d	N2a	T4d	N2a	Blank(s)	Blank(s)	Any T, Mets	N3	No radiation and/or cancer-directed surgery	Surgery performed	11	Dead	Active follow-up	Dead (attributable to this cancer dx)	Alive or dead due to cancer	2011	Positive histology	8500-8549: ductal and lobular neoplasms	14	4	Positive	Negative	Negative
31	Female	Single (never married)	Black	C50.2-Upper-inner quadrant of breast	8500/3: Infiltrating duct carcinoma, NOS	T2	N1a	T2	N1a	Blank(s)	Blank(s)	Any T, Mets	N1	No radiation and/or cancer-directed surgery	Surgery performed	34	Alive	Active follow-up	Alive or dead of other cause	Alive or dead due to cancer	2011	Positive histology	8500-8549: ductal and lobular neoplasms	25	1	Positive	Positive	Negative
55	Female	Married (including common law)	White	C50.8-Overlapping lesion of breast	8500/3: Infiltrating duct carcinoma, NOS	T2	N0	T2	N0	Blank(s)	Blank(s)	Any T, Mets	N0	No radiation and/or cancer-directed surgery	Surgery performed	37	Alive	Active follow-up	Alive or dead of other cause	Alive or dead due to cancer	2010	Positive histology	8500-8549: ductal and lobular neoplasms	0	98	Positive	Negative	Negative
63	Female	Divorced	White	C50.4-Upper-outer quadrant of breast	8500/3: Infiltrating duct carcinoma, NOS	T4b	N3a	T4b	N3a	Blank(s)	Blank(s)	Any T, Mets	N3	Radiation after surgery	Surgery performed	16	Dead	Active follow-up	Dead (attributable to this cancer dx)	Alive or dead due to cancer	2011	Positive histology	8500-8549: ductal and lobular neoplasms	43	42	Negative	Negative	Negative
74	Female	Married (including common law)	White	C50.2-Upper-inner quadrant of breast	8500/3: Infiltrating duct carcinoma, NOS	T2	N3c	T2	N3c	Blank(s)	Blank(s)	Any T, Mets	N3	Radiation prior to surgery	Surgery performed	45	Alive	Active follow-up	Alive or dead of other cause	Alive or dead due to cancer	2010	Positive histology	8500-8549: ductal and lobular neoplasms	0	98	Positive	Negative	Negative
64	Female	Divorced	Asian Indian (2010+)	C50.8-Overlapping lesion of breast	8500/3: Infiltrating duct carcinoma, NOS	T4b	N1	T4b	N1	Blank(s)	Blank(s)	Any T, Mets	N3	Radiation after surgery	Surgery performed	32	Alive	Active follow-up	Alive or dead of other cause	Alive or dead due to cancer	2011	Positive histology	8500-8549: ductal and lobular neoplasms	0	98	Positive	Positive	Negative
49	Female	Single (never married)	White	C50.9-Breast, NOS	8500/3: Infiltrating duct carcinoma, NOS	T4b	N1mi	T4b	N1mi	Blank(s)	Blank(s)	Any T, Mets	N1	No radiation and/or cancer-directed surgery	Surgery performed	37	Alive	Active follow-up	Alive or dead of other cause	Alive or dead due to cancer	2010	Positive histology	8500-8549: ductal and lobular neoplasms	2	2	Positive	Positive	Negative
38	Female	Married (including common law)	Chinese	C50.9-Breast, NOS	8500/3: Infiltrating duct carcinoma, NOS	T2	N3a	T2	N3a	Blank(s)	Blank(s)	Any T, Mets	N3	No radiation and/or cancer-directed surgery	Surgery performed	26	Dead	Active follow-up	Dead (attributable to this cancer dx)	Alive or dead due to cancer	2011	Positive histology	8500-8549: ductal and lobular neoplasms	25	24	Positive	Positive	Negative
51	Female	Single (never married)	Black	C50.3-Lower-inner quadrant of breast	8500/3: Infiltrating duct carcinoma, NOS	T2	N1a	T2	N1a	Blank(s)	Blank(s)	Any T, Mets	N1	No radiation and/or cancer-directed surgery	Surgery performed	29	Alive	Active follow-up	Alive or dead of other cause	Alive or dead due to cancer	2011	Positive histology	8500-8549: ductal and lobular neoplasms	95	95	Positive	Positive	Negative
76	Female	Single (never married)	White	C50.4-Upper-outer quadrant of breast	8500/3: Infiltrating duct carcinoma, NOS	T2	N2a	T2	N2a	Blank(s)	Blank(s)	Any T, Mets	N3	No radiation and/or cancer-directed surgery	Surgery performed	30	Alive	Active follow-up	Alive or dead of other cause	Alive or dead due to cancer	2011	Positive histology	8500-8549: ductal and lobular neoplasms	6	5	Positive	Negative	Negative
58	Female	Married (including common law)	White	C50.8-Overlapping lesion of breast	8500/3: Infiltrating duct carcinoma, NOS	T1c	N0	T1c	N0	Blank(s)	Blank(s)	Any T, Mets	N0	No radiation and/or cancer-directed surgery	Surgery performed	14	Alive	Active follow-up	Alive or dead of other cause	Alive or dead due to cancer	2011	Positive histology	8500-8549: ductal and lobular neoplasms	0	98	Positive	Positive	Negative
51	Female	Single (never married)	White	C50.1-Central portion of breast	8500/3: Infiltrating duct carcinoma, NOS	T2	N1	T2	N1	Blank(s)	Blank(s)	Any T, Mets	N1	Radiation after surgery	Surgery performed	31	Alive	Active follow-up	Alive or dead of other cause	Alive or dead due to cancer	2011	Positive histology	8500-8549: ductal and lobular neoplasms	0	98	Positive	Positive	Negative
38	Female	Married (including common law)	Black	C50.8-Overlapping lesion of breast	8500/3: Infiltrating duct carcinoma, NOS	T2	N1	T2	N1	Blank(s)	Blank(s)	Any T, Mets	N1	Radiation after surgery	Surgery performed	30	Alive	Active follow-up	Alive or dead of other cause	Alive or dead due to cancer	2011	Positive histology	8500-8549: ductal and lobular neoplasms	3	1	Positive	Positive	Negative
49	Female	Married (including common law)	White	C50.9-Breast, NOS	8500/3: Infiltrating duct carcinoma, NOS	T3	N3b	T3	N3b	Blank(s)	Blank(s)	Any T, Mets	N3	Radiation after surgery	Surgery performed	15	Dead	Active follow-up	Dead (attributable to this cancer dx)	Alive or dead due to cancer	2011	Positive histology	8500-8549: ductal and lobular neoplasms	10	1	Negative	Negative	Negative
46	Female	Married (including common law)	Japanese	C50.8-Overlapping lesion of breast	8500/3: Infiltrating duct carcinoma, NOS	T1c	N1	T1c	N1	Blank(s)	Blank(s)	Any T, Mets	N1	Radiation after surgery	Surgery performed	26	Alive	Active follow-up	Alive or dead of other cause	Alive or dead due to cancer	2011	Positive histology	8500-8549: ductal and lobular neoplasms	95	95	Negative	Negative	Negative
36	Female	Married (including common law)	White	C50.5-Lower-outer quadrant of breast	8500/3: Infiltrating duct carcinoma, NOS	T2	N1a	T2	N1a	Blank(s)	Blank(s)	Any T, Mets	N1	No radiation and/or cancer-directed surgery	Surgery performed	34	Alive	Active follow-up	Alive or dead of other cause	Alive or dead due to cancer	2011	Positive histology	8500-8549: ductal and lobular neoplasms	19	3	Positive	Positive	Negative
81	Female	Widowed	White	C50.9-Breast, NOS	8500/3: Infiltrating duct carcinoma, NOS	T1c	N1a	T1c	N1a	Blank(s)	Blank(s)	Any T, Mets	N1	Radiation after surgery	Surgery performed	29	Dead	Active follow-up	Dead (attributable to this cancer dx)	Alive or dead due to cancer	2010	Positive histology	8500-8549: ductal and lobular neoplasms	1	1	Positive	Positive	Negative
72	Female	Widowed	Other Asian (1991+)	C50.8-Overlapping lesion of breast	8480/3: Mucinous adenocarcinoma	T2	N2a	T2	N2a	Blank(s)	Blank(s)	Any T, Mets	N2	Radiation after surgery	Surgery performed	25	Alive	Active follow-up	Alive or dead of other cause	Alive or dead due to cancer	2011	Positive histology	8440-8499: cystic, mucinous and serous neoplasms	12	9	Positive	Positive	Negative
51	Female	Married (including common law)	White	C50.9-Breast, NOS	8500/3: Infiltrating duct carcinoma, NOS	T1c	N2a	T1c	N2a	Blank(s)	Blank(s)	Any T, Mets	N2	No radiation and/or cancer-directed surgery	Surgery performed	24	Alive	Active follow-up	Alive or dead of other cause	Alive or dead due to cancer	2011	Positive histology	8500-8549: ductal and lobular neoplasms	7	5	Positive	Positive	Negative
57	Female	Married (including common law)	White	C50.9-Breast, NOS	8500/3: Infiltrating duct carcinoma, NOS	T2	N1mi	T2	N1mi	Blank(s)	Blank(s)	Any T, Mets	N1	Radiation after surgery	Surgery performed	25	Alive	Active follow-up	Alive or dead of other cause	Alive or dead due to cancer	2011	Positive histology	8500-8549: ductal and lobular neoplasms	22	13	Positive	Positive	Negative
80	Female	Unknown	White	C50.8-Overlapping lesion of breast	8530/3: Inflammatory carcinoma	T4d	N2a	T4d	N2a	Blank(s)	Blank(s)	Any T, Mets	N2	Radiation after surgery	Surgery performed	9	Dead	Active follow-up	Dead (attributable to this cancer dx)	Alive or dead due to cancer	2011	Positive histology	8500-8549: ductal and lobular neoplasms	7	7	Positive	Negative	Negative
64	Female	Single (never married)	White	C50.9-Breast, NOS	8500/3: Infiltrating duct carcinoma, NOS	T2	N2a	T2	N2a	Blank(s)	Blank(s)	Any T, Mets	N2	Radiation after surgery	Surgery performed	23	Alive	Active follow-up	Alive or dead of other cause	Alive or dead due to cancer	2012	Positive histology	8500-8549: ductal and lobular neoplasms	8	8	Positive	Negative	Negative
62	Female	Married (including common law)	White	C50.2-Upper-inner quadrant of breast	8500/3: Infiltrating duct carcinoma, NOS	T3	N1a	T3	N1a	Blank(s)	Blank(s)	Any T, Mets	N1	No radiation and/or cancer-directed surgery	Surgery performed	24	Alive	Active follow-up	Alive or dead of other cause	Alive or dead due to cancer	2011	Positive histology	8500-8549: ductal and lobular neoplasms	15	2	Positive	Positive	Negative
57	Female	Unmarried or Domestic Partner	White	C50.4-Upper-outer quadrant of breast	8520/3: Lobular carcinoma, NOS	T3	N2a	T3	N2a	Blank(s)	Blank(s)	Any T, Mets	N2	No radiation and/or cancer-directed surgery	Surgery performed	23	Alive	Active follow-up	Alive or dead of other cause	Alive or dead due to cancer	2012	Positive histology	8500-8549: ductal and lobular neoplasms	14	6	Positive	Negative	Negative
45	Female	Married (including common law)	White	C50.4-Upper-outer quadrant of breast	8520/3: Lobular carcinoma, NOS	T1a	N1	T1a	N1	Blank(s)	Blank(s)	Any T, Mets	N1	No radiation and/or cancer-directed surgery	Surgery performed	22	Alive	Active follow-up	Alive or dead of other cause	Alive or dead due to cancer	2012	Positive histology	8500-8549: ductal and lobular neoplasms	0	98	Positive	Positive	Negative
39	Female	Married (including common law)	Other Asian (1991+)	C50.9-Breast, NOS	8522/3: Infiltrating duct and lobular carcinoma	T1c	N0(i+)	T1c	N0(i+)	Blank(s)	Blank(s)	Any T, Mets	N0	No radiation and/or cancer-directed surgery	Surgery performed	24	Alive	Active follow-up	Alive or dead of other cause	Alive or dead due to cancer	2011	Positive histology	8500-8549: ductal and lobular neoplasms	2	0	Positive	Negative	Negative
62	Female	Married (including common law)	Filipino	C50.4-Upper-outer quadrant of breast	8520/3: Lobular carcinoma, NOS	T3	N3a	T3	N3a	Blank(s)	Blank(s)	Any T, Mets	N3	Radiation after surgery	Surgery performed	19	Alive	Active follow-up	Alive or dead of other cause	Alive or dead due to cancer	2012	Positive histology	8500-8549: ductal and lobular neoplasms	13	13	Positive	Positive	Negative
85	Female	Married (including common law)	White	C50.3-Lower-inner quadrant of breast	8522/3: Infiltrating duct and lobular carcinoma	T2	N2a	T2	N2a	Blank(s)	Blank(s)	Any T, Mets	N2	No radiation and/or cancer-directed surgery	Surgery performed	21	Alive	Active follow-up	Alive or dead of other cause	Alive or dead due to cancer	2012	Positive histology	8500-8549: ductal and lobular neoplasms	7	5	Positive	Negative	Negative
50	Female	Married (including common law)	White	C50.2-Upper-inner quadrant of breast	8500/3: Infiltrating duct carcinoma, NOS	T2	N1	T2	N1	Blank(s)	Blank(s)	Any T, Mets	N1	Radiation after surgery	Surgery performed	20	Alive	Active follow-up	Alive or dead of other cause	Alive or dead due to cancer	2012	Positive histology	8500-8549: ductal and lobular neoplasms	13	95	Positive	Positive	Negative
57	Female	Widowed	Black	C50.9-Breast, NOS	8500/3: Infiltrating duct carcinoma, NOS	T4d	N1	T4d	N1	Blank(s)	Blank(s)	Any T, Mets	N1	No radiation and/or cancer-directed surgery	Surgery performed	18	Alive	Active follow-up	Alive or dead of other cause	Alive or dead due to cancer	2012	Positive histology	8500-8549: ductal and lobular neoplasms	7	6	Negative	Negative	Negative
52	Female	Married (including common law)	Black	C50.5-Lower-outer quadrant of breast	8500/3: Infiltrating duct carcinoma, NOS	T2	N0	T2	N0	Blank(s)	Blank(s)	Any T, Mets	N0	Radiation after surgery	Surgery performed	10	Dead	Active follow-up	Dead (attributable to this cancer dx)	Alive or dead due to cancer	2012	Positive histology	8500-8549: ductal and lobular neoplasms	0	98	Negative	Negative	Negative
61	Female	Married (including common law)	White	C50.4-Upper-outer quadrant of breast	8500/3: Infiltrating duct carcinoma, NOS	T3	N1mi	T3	N1mi	Blank(s)	Blank(s)	Any T, Mets	N1	Radiation after surgery	Surgery performed	17	Alive	Active follow-up	Alive or dead of other cause	Alive or dead due to cancer	2012	Positive histology	8500-8549: ductal and lobular neoplasms	20	2	Positive	Negative	Negative
72	Female	Married (including common law)	White	C50.9-Breast, NOS	8575/3: Metaplastic carcinoma, NOS	T4b	N3a	T4b	N3a	Blank(s)	Blank(s)	Any T, Mets	N3	No radiation and/or cancer-directed surgery	Surgery performed	6	Dead	Active follow-up	Dead (attributable to this cancer dx)	Alive or dead due to cancer	2012	Positive histology	8560-8579: complex epithelial neoplasms	14	14	Negative	Positive	Negative
75	Female	Married (including common law)	White	C50.1-Central portion of breast	8500/3: Infiltrating duct carcinoma, NOS	T4b	N1a	T4b	N1a	Blank(s)	Blank(s)	Any T, Mets	N3	No radiation and/or cancer-directed surgery	Surgery performed	17	Alive	Active follow-up	Alive or dead of other cause	Alive or dead due to cancer	2012	Positive histology	8500-8549: ductal and lobular neoplasms	6	3	Positive	Positive	Negative
67	Female	Married (including common law)	White	C50.8-Overlapping lesion of breast	8500/3: Infiltrating duct carcinoma, NOS	T2	N0	T2	N0	Blank(s)	Blank(s)	Any T, Mets	N0	No radiation and/or cancer-directed surgery	Surgery performed	19	Alive	Active follow-up	Alive or dead of other cause	Alive or dead due to cancer	2012	Positive histology	8500-8549: ductal and lobular neoplasms	0	98	Positive	Positive	Negative
42	Female	Married (including common law)	Pakistani (2010+)	C50.4-Upper-outer quadrant of breast	8500/3: Infiltrating duct carcinoma, NOS	T2	N1	T2	N1	Blank(s)	Blank(s)	Any T, Mets	N1	Radiation after surgery	Surgery performed	16	Alive	Active follow-up	Alive or dead of other cause	Alive or dead due to cancer	2012	Positive histology	8500-8549: ductal and lobular neoplasms	1	1	Positive	Positive	Negative
65	Female	Married (including common law)	White	C50.4-Upper-outer quadrant of breast	8500/3: Infiltrating duct carcinoma, NOS	T4b	N1a	T4b	N1a	Blank(s)	Blank(s)	Any T, Mets	N1	No radiation and/or cancer-directed surgery	Surgery performed	15	Alive	Active follow-up	Alive or dead of other cause	Alive or dead due to cancer	2012	Positive histology	8500-8549: ductal and lobular neoplasms	5	3	Positive	Positive	Negative
44	Female	Single (never married)	White	C50.4-Upper-outer quadrant of breast	8500/3: Infiltrating duct carcinoma, NOS	T1c	N1	T1c	N1	Blank(s)	Blank(s)	Any T, Mets	N1	Radiation after surgery	Surgery performed	15	Alive	Active follow-up	Alive or dead of other cause	Alive or dead due to cancer	2012	Positive histology	8500-8549: ductal and lobular neoplasms	0	98	Positive	Negative	Negative
50	Female	Unknown	Chinese	C50.1-Central portion of breast	8522/3: Infiltrating duct and lobular carcinoma	T2	N0	T2	N0	Blank(s)	Blank(s)	Any T, Mets	N0	No radiation and/or cancer-directed surgery	Surgery performed	16	Alive	Active follow-up	Alive or dead of other cause	Alive or dead due to cancer	2012	Positive histology	8500-8549: ductal and lobular neoplasms	0	98	Positive	Positive	Negative
60	Female	Divorced	White	C50.9-Breast, NOS	8500/3: Infiltrating duct carcinoma, NOS	T4b	N0	T4b	N0	Blank(s)	Blank(s)	Any T, Mets	N0	Radiation after surgery	Surgery performed	4	Dead	Active follow-up	Dead (attributable to this cancer dx)	Alive or dead due to cancer	2012	Positive histology	8500-8549: ductal and lobular neoplasms	0	98	Negative	Negative	Negative
67	Female	Married (including common law)	White	C50.4-Upper-outer quadrant of breast	8520/3: Lobular carcinoma, NOS	T3	N1mi	T3	N1mi	Blank(s)	Blank(s)	Any T, Mets	N1	No radiation and/or cancer-directed surgery	Surgery performed	14	Alive	Active follow-up	Alive or dead of other cause	Alive or dead due to cancer	2012	Positive histology	8500-8549: ductal and lobular neoplasms	2	1	Positive	Positive	Negative
81	Female	Widowed	White	C50.5-Lower-outer quadrant of breast	8401/3: Apocrine adenocarcinoma	T2	N1a	T2	N1a	Blank(s)	Blank(s)	Any T, Mets	N1	Radiation after surgery	Surgery performed	2	Dead	Active follow-up	Dead (attributable to this cancer dx)	Alive or dead due to cancer	2012	Positive histology	8390-8429: adnexal and skin appendage neoplasms	2	2	Negative	Negative	Negative
56	Female	Married (including common law)	White	C50.9-Breast, NOS	8500/3: Infiltrating duct carcinoma, NOS	T4d	N1	T4d	N1	Blank(s)	Blank(s)	Any T, Mets	N1	No radiation and/or cancer-directed surgery	Surgery performed	15	Alive	Active follow-up	Alive or dead of other cause	Alive or dead due to cancer	2012	Positive histology	8500-8549: ductal and lobular neoplasms	13	2	Positive	Negative	Negative
77	Female	Married (including common law)	White	C50.5-Lower-outer quadrant of breast	8520/3: Lobular carcinoma, NOS	T3	N3a	T3	N3a	Blank(s)	Blank(s)	Any T, Mets	N3	No radiation and/or cancer-directed surgery	Surgery performed	17	Alive	Active follow-up	Alive or dead of other cause	Alive or dead due to cancer	2012	Positive histology	8500-8549: ductal and lobular neoplasms	20	19	Positive	Negative	Negative
73	Female	Widowed	White	C50.9-Breast, NOS	8500/3: Infiltrating duct carcinoma, NOS	T1a	N1a	T1a	N1a	Blank(s)	Blank(s)	Any T, Mets	N1	Radiation after surgery	Surgery performed	18	Alive	Active follow-up	Alive or dead of other cause	Alive or dead due to cancer	2012	Positive histology	8500-8549: ductal and lobular neoplasms	10	3	Positive	Positive	Negative
36	Female	Married (including common law)	Japanese	C50.3-Lower-inner quadrant of breast	8500/3: Infiltrating duct carcinoma, NOS	T1c	N2NOS	T1c	N2NOS	Blank(s)	Blank(s)	Any T, Mets	N3	Radiation after surgery	Surgery performed	12	Alive	Active follow-up	Alive or dead of other cause	Alive or dead due to cancer	2012	Positive histology	8500-8549: ductal and lobular neoplasms	11	6	Positive	Positive	Negative
42	Female	Married (including common law)	White	C50.2-Upper-inner quadrant of breast	8523/3: Infiltrating duct mixed with other types of carcinoma	T2	N2a	T2	N2a	Blank(s)	Blank(s)	Any T, Mets	N2	Radiation after surgery	Surgery performed	12	Alive	Active follow-up	Alive or dead of other cause	Alive or dead due to cancer	2012	Positive histology	8500-8549: ductal and lobular neoplasms	19	8	Positive	Positive	Negative
61	Female	Single (never married)	Black	C50.9-Breast, NOS	8500/3: Infiltrating duct carcinoma, NOS	T1c	N0	T1c	N0	Blank(s)	Blank(s)	Any T, Mets	N0	Radiation after surgery	Surgery performed	10	Alive	Active follow-up	Alive or dead of other cause	Alive or dead due to cancer	2013	Positive histology	8500-8549: ductal and lobular neoplasms	2	0	Positive	Positive	Negative
72	Female	Unknown	Chinese	C50.9-Breast, NOS	8500/3: Infiltrating duct carcinoma, NOS	T4b	N1a	T4b	N1a	Blank(s)	Blank(s)	Any T, Mets	N1	No radiation and/or cancer-directed surgery	Surgery performed	10	Alive	Active follow-up	Alive or dead of other cause	Alive or dead due to cancer	2013	Positive histology	8500-8549: ductal and lobular neoplasms	2	2	Positive	Positive	Negative
36	Female	Married (including common law)	Japanese	C50.9-Breast, NOS	8500/3: Infiltrating duct carcinoma, NOS	T4d	N3c	T4d	N3c	Blank(s)	Blank(s)	Any T, Mets	N3	Radiation after surgery	Surgery performed	9	Alive	Active follow-up	Alive or dead of other cause	Alive or dead due to cancer	2013	Positive histology	8500-8549: ductal and lobular neoplasms	23	8	Positive	Negative	Negative
55	Female	Single (never married)	White	C50.9-Breast, NOS	8500/3: Infiltrating duct carcinoma, NOS	T2	N0	T2	N0	Blank(s)	Blank(s)	Any T, Mets	N0	Radiation after surgery	Surgery performed	12	Alive	Active follow-up	Alive or dead of other cause	Alive or dead due to cancer	2012	Positive histology	8500-8549: ductal and lobular neoplasms	14	0	Positive	Positive	Negative
78	Female	Married (including common law)	Chinese	C50.4-Upper-outer quadrant of breast	8500/3: Infiltrating duct carcinoma, NOS	T4b	N3a	T4b	N3a	Blank(s)	Blank(s)	Any T, Mets	N3	No radiation and/or cancer-directed surgery	Surgery performed	6	Dead	Active follow-up	Dead (attributable to this cancer dx)	Alive or dead due to cancer	2013	Positive histology	8500-8549: ductal and lobular neoplasms	23	23	Negative	Negative	Negative
79	Female	Married (including common law)	White	C50.5-Lower-outer quadrant of breast	8520/3: Lobular carcinoma, NOS	T1c	N2a	T1c	N2a	Blank(s)	Blank(s)	Any T, Mets	N2	Radiation after surgery	Surgery performed	8	Alive	Active follow-up	Alive or dead of other cause	Alive or dead due to cancer	2013	Positive histology	8500-8549: ductal and lobular neoplasms	12	5	Positive	Positive	Negative
58	Female	Single (never married)	White	C50.2-Upper-inner quadrant of breast	8500/3: Infiltrating duct carcinoma, NOS	T1c	N1a	T1c	N1a	Blank(s)	Blank(s)	Any T, Mets	N1	No radiation and/or cancer-directed surgery	Surgery performed	2	Dead	Active follow-up	Dead (attributable to this cancer dx)	Alive or dead due to cancer	2013	Positive histology	8500-8549: ductal and lobular neoplasms	3	1	Negative	Negative	Negative
52	Female	Married (including common law)	Black	C50.8-Overlapping lesion of breast	8523/3: Infiltrating duct mixed with other types of carcinoma	T3	N1a	T3	N1a	Blank(s)	Blank(s)	Any T, Mets	N1	Radiation after surgery	Surgery performed	6	Alive	Active follow-up	Alive or dead of other cause	Alive or dead due to cancer	2013	Positive histology	8500-8549: ductal and lobular neoplasms	2	1	Positive	Positive	Negative
74	Female	Married (including common law)	White	C50.8-Overlapping lesion of breast	8500/3: Infiltrating duct carcinoma, NOS	T4d	N3b	T4d	N3b	Blank(s)	Blank(s)	Any T, Mets	N3	Radiation after surgery	Surgery performed	5	Alive	Active follow-up	Alive or dead of other cause	Alive or dead due to cancer	2013	Positive histology	8500-8549: ductal and lobular neoplasms	13	13	Positive	Positive	Negative
39	Female	Married (including common law)	Chinese	C50.4-Upper-outer quadrant of breast	8500/3: Infiltrating duct carcinoma, NOS	T2	N2a	T2	N2a	Blank(s)	Blank(s)	Any T, Mets	N2	Radiation after surgery	Surgery performed	7	Alive	Active follow-up	Alive or dead of other cause	Alive or dead due to cancer	2013	Positive histology	8500-8549: ductal and lobular neoplasms	11	6	Positive	Positive	Negative
70	Female	Married (including common law)	White	C50.9-Breast, NOS	8500/3: Infiltrating duct carcinoma, NOS	T3	N2a	T3	N2a	Blank(s)	Blank(s)	Any T, Mets	N2	Radiation after surgery	Surgery performed	5	Alive	Active follow-up	Alive or dead of other cause	Alive or dead due to cancer	2013	Positive histology	8500-8549: ductal and lobular neoplasms	6	4	Positive	Positive	Negative
49	Female	Married (including common law)	Japanese	C50.8-Overlapping lesion of breast	8500/3: Infiltrating duct carcinoma, NOS	T2	N1a	T2	N1a	Blank(s)	Blank(s)	Any T, Mets	N1	Radiation after surgery	Surgery performed	5	Alive	Active follow-up	Alive or dead of other cause	Alive or dead due to cancer	2013	Positive histology	8500-8549: ductal and lobular neoplasms	13	1	Positive	Positive	Negative
69	Female	Widowed	Black	C50.5-Lower-outer quadrant of breast	8500/3: Infiltrating duct carcinoma, NOS	T2	N0	T2	N0	Blank(s)	Blank(s)	Any T, Mets	N0	No radiation and/or cancer-directed surgery	Surgery performed	2	Alive	Active follow-up	Alive or dead of other cause	Alive or dead due to cancer	2013	Positive histology	8500-8549: ductal and lobular neoplasms	4	0	Negative	Negative	Negative
74	Female	Married (including common law)	White	C50.0-Nipple	8500/3: Infiltrating duct carcinoma, NOS	T2	N2a	T2	N2a	Blank(s)	Blank(s)	Any T, Mets	N3	Radiation after surgery	Surgery performed	4	Alive	Active follow-up	Alive or dead of other cause	Alive or dead due to cancer	2013	Positive histology	8500-8549: ductal and lobular neoplasms	13	4	Positive	Positive	Negative
85	Female	Married (including common law)	White	C50.4-Upper-outer quadrant of breast	8500/3: Infiltrating duct carcinoma, NOS	T2	N2a	T2	N2a	Blank(s)	Blank(s)	Any T, Mets	N2	No radiation and/or cancer-directed surgery	Surgery performed	3	Alive	Active follow-up	Alive or dead of other cause	Alive or dead due to cancer	2013	Positive histology	8500-8549: ductal and lobular neoplasms	11	6	Negative	Negative	Negative
54	Female	Married (including common law)	Black	C50.9-Breast, NOS	8500/3: Infiltrating duct carcinoma, NOS	T4b	N3a	T4b	N3a	Blank(s)	Blank(s)	Any T, Mets	N3	No radiation and/or cancer-directed surgery	Surgery performed	1	Alive	Active follow-up	Alive or dead of other cause	Alive or dead due to cancer	2013	Positive histology	8500-8549: ductal and lobular neoplasms	10	10	Negative	Negative	Negative
57	Female	Married (including common law)	Filipino	C50.8-Overlapping lesion of breast	8500/3: Infiltrating duct carcinoma, NOS	T2	N1mi	T2	N1mi	Blank(s)	Blank(s)	Any T, Mets	N1	No radiation and/or cancer-directed surgery	Surgery performed	1	Alive	Active follow-up	Alive or dead of other cause	Alive or dead due to cancer	2013	Positive histology	8500-8549: ductal and lobular neoplasms	2	1	Positive	Positive	Negative
46	Female	Married (including common law)	White	C50.4-Upper-outer quadrant of breast	8500/3: Infiltrating duct carcinoma, NOS	T3	N3a	T3	N3a	Blank(s)	Blank(s)	Any T, Mets	N3	No radiation and/or cancer-directed surgery	Surgery performed	1	Alive	Active follow-up	Alive or dead of other cause	Alive or dead due to cancer	2013	Positive histology	8500-8549: ductal and lobular neoplasms	17	17	Positive	Positive	Negative
55	Female	Single (never married)	White	C50.9-Breast, NOS	8480/3: Mucinous adenocarcinoma	T4d	N3c	T4d	N3c	Blank(s)	Blank(s)	Any T, Mets	N3	Radiation after surgery	Surgery performed	1	Alive	Active follow-up	Alive or dead of other cause	Alive or dead due to cancer	2013	Positive histology	8440-8499: cystic, mucinous and serous neoplasms	3	3	Positive	Positive	Negative
79	Female	Widowed	White	C50.2-Upper-inner quadrant of breast	8500/3: Infiltrating duct carcinoma, NOS	T4b	N1	T4b	N1	Blank(s)	Blank(s)	Any T, Mets	N3	No radiation and/or cancer-directed surgery	Surgery performed	1	Dead	Active follow-up	Alive or dead of other cause	Dead (attributable to causes other than this cancer dx)	2013	Positive histology	8500-8549: ductal and lobular neoplasms	0	98	Positive	Positive	Negative
30	Female	Married (including common law)	White	C50.8-Overlapping lesion of breast	8500/3: Infiltrating duct carcinoma, NOS	T2	N3a	T2	N3a	Blank(s)	Blank(s)	Any T, Mets	N3	Radiation after surgery	Surgery performed	27	Alive	Active follow-up	Alive or dead of other cause	Alive or dead due to cancer	2011	Positive histology	8500-8549: ductal and lobular neoplasms	12	11	Positive	Positive	Negative
75	Female	Married (including common law)	White	C50.5-Lower-outer quadrant of breast	8500/3: Infiltrating duct carcinoma, NOS	T2	N1a	T2	N1a	Blank(s)	Blank(s)	Any T, Mets	N1	No radiation and/or cancer-directed surgery	Surgery performed	9	Alive	Active follow-up	Alive or dead of other cause	Alive or dead due to cancer	2013	Positive histology	8500-8549: ductal and lobular neoplasms	2	2	Positive	Positive	Negative
58	Female	Divorced	White	C50.9-Breast, NOS	8500/3: Infiltrating duct carcinoma, NOS	T3	N3a	T3	N3a	Blank(s)	Blank(s)	Any T, Mets	N3	No radiation and/or cancer-directed surgery	Surgery performed	11	Dead	Active follow-up	Dead (attributable to this cancer dx)	Alive or dead due to cancer	2010	Positive histology	8500-8549: ductal and lobular neoplasms	24	23	Positive	Positive	Negative
79	Male	Single (never married)	White	C50.1-Central portion of breast	8500/3: Infiltrating duct carcinoma, NOS	T4b	N3a	T4b	N3a	Blank(s)	Blank(s)	Any T, Mets	N3	Radiation after surgery	Surgery performed	36	Dead	Active follow-up	Alive or dead of other cause	Dead (attributable to causes other than this cancer dx)	2010	Positive histology	8500-8549: ductal and lobular neoplasms	16	14	Positive	Positive	Negative
53	Female	Unknown	American Indian/Alaska Native	C50.4-Upper-outer quadrant of breast	8500/3: Infiltrating duct carcinoma, NOS	T1c	N0(i-)	T1c	N0(i-)	Blank(s)	Blank(s)	Any T, Mets	N0	Radiation after surgery	Surgery performed	46	Alive	Active follow-up	Alive or dead of other cause	Alive or dead due to cancer	2010	Positive histology	8500-8549: ductal and lobular neoplasms	1	0	Positive	Negative	Negative
57	Female	Married (including common law)	White	C50.9-Breast, NOS	8500/3: Infiltrating duct carcinoma, NOS	T4b	N2a	T4b	N2a	Blank(s)	Blank(s)	Any T, Mets	N2	No radiation and/or cancer-directed surgery	Surgery performed	37	Dead	Active follow-up	Dead (attributable to this cancer dx)	Alive or dead due to cancer	2010	Positive histology	8500-8549: ductal and lobular neoplasms	4	4	Positive	Positive	Negative
79	Female	Widowed	White	C50.8-Overlapping lesion of breast	8523/3: Infiltrating duct mixed with other types of carcinoma	T3	N0	T3	N0	Blank(s)	Blank(s)	Any T, Mets	N3	No radiation and/or cancer-directed surgery	Surgery performed	5	Dead	Active follow-up	Dead (attributable to this cancer dx)	Alive or dead due to cancer	2010	Positive histology	8500-8549: ductal and lobular neoplasms	28	0	Negative	Negative	Negative
69	Female	Married (including common law)	White	C50.9-Breast, NOS	8500/3: Infiltrating duct carcinoma, NOS	T4b	N2a	T4b	N2a	Blank(s)	Blank(s)	Any T, Mets	N2	No radiation and/or cancer-directed surgery	Surgery performed	43	Alive	Active follow-up	Alive or dead of other cause	Alive or dead due to cancer	2010	Positive histology	8500-8549: ductal and lobular neoplasms	13	8	Positive	Positive	Negative
73	Female	Married (including common law)	White	C50.3-Lower-inner quadrant of breast	8500/3: Infiltrating duct carcinoma, NOS	T4a	N3a	T4a	N3a	Blank(s)	Blank(s)	Any T, Mets	N3	No radiation and/or cancer-directed surgery	Surgery performed	10	Dead	Active follow-up	Dead (attributable to this cancer dx)	Alive or dead due to cancer	2010	Positive histology	8500-8549: ductal and lobular neoplasms	12	10	Negative	Negative	Negative
73	Female	Widowed	White	C50.9-Breast, NOS	8575/3: Metaplastic carcinoma, NOS	T4b	N1a	T4b	N1a	Blank(s)	Blank(s)	Any T, Mets	N1	No radiation and/or cancer-directed surgery	Surgery performed	6	Dead	Active follow-up	Dead (attributable to this cancer dx)	Alive or dead due to cancer	2010	Positive histology	8560-8579: complex epithelial neoplasms	11	1	Negative	Negative	Negative
67	Female	Widowed	White	C50.9-Breast, NOS	8522/3: Infiltrating duct and lobular carcinoma	T4b	N2a	T4b	N2a	Blank(s)	Blank(s)	Any T, Mets	N2	No radiation and/or cancer-directed surgery	Surgery performed	35	Dead	Active follow-up	Dead (attributable to this cancer dx)	Alive or dead due to cancer	2010	Positive histology	8500-8549: ductal and lobular neoplasms	0	98	Positive	Positive	Negative
64	Male	Single (never married)	White	C50.8-Overlapping lesion of breast	8500/3: Infiltrating duct carcinoma, NOS	T4b	N2a	T4b	N2a	Blank(s)	Blank(s)	Any T, Mets	N2	No radiation and/or cancer-directed surgery	Surgery performed	38	Alive	Active follow-up	Alive or dead of other cause	Alive or dead due to cancer	2010	Positive histology	8500-8549: ductal and lobular neoplasms	0	98	Positive	Positive	Negative
41	Female	Single (never married)	White	C50.1-Central portion of breast	8500/3: Infiltrating duct carcinoma, NOS	T2	N1mi	T2	N1mi	Blank(s)	Blank(s)	Any T, Mets	N1	Radiation after surgery	Surgery performed	17	Dead	Active follow-up	Dead (attributable to this cancer dx)	Alive or dead due to cancer	2010	Positive histology	8500-8549: ductal and lobular neoplasms	12	1	Negative	Negative	Negative
80	Female	Married (including common law)	White	C50.8-Overlapping lesion of breast	8520/3: Lobular carcinoma, NOS	T4b	N3b	T4b	N3b	Blank(s)	Blank(s)	Any T, Mets	N3	No radiation and/or cancer-directed surgery	Surgery performed	17	Dead	Active follow-up	Alive or dead of other cause	Dead (attributable to causes other than this cancer dx)	2010	Positive histology	8500-8549: ductal and lobular neoplasms	9	7	Positive	Positive	Negative
79	Female	Widowed	White	C50.8-Overlapping lesion of breast	8520/3: Lobular carcinoma, NOS	T3	N1mi	T3	N1mi	Blank(s)	Blank(s)	Any T, Mets	N1	No radiation and/or cancer-directed surgery	Surgery performed	45	Alive	Active follow-up	Alive or dead of other cause	Alive or dead due to cancer	2010	Positive histology	8500-8549: ductal and lobular neoplasms	2	2	Positive	Positive	Negative
38	Female	Unknown	White	C50.8-Overlapping lesion of breast	8530/3: Inflammatory carcinoma	T4d	N1	T4d	N1	Blank(s)	Blank(s)	Any T, Mets	N1	Radiation after surgery	Surgery performed	9	Dead	Active follow-up	Dead (attributable to this cancer dx)	Alive or dead due to cancer	2010	Positive histology	8500-8549: ductal and lobular neoplasms	0	98	Negative	Negative	Negative
73	Female	Married (including common law)	White	C50.5-Lower-outer quadrant of breast	8500/3: Infiltrating duct carcinoma, NOS	T2	N1a	T2	N1a	Blank(s)	Blank(s)	Any T, Mets	N1	No radiation and/or cancer-directed surgery	Surgery performed	41	Alive	Active follow-up	Alive or dead of other cause	Alive or dead due to cancer	2010	Positive histology	8500-8549: ductal and lobular neoplasms	11	2	Positive	Positive	Negative
48	Female	Single (never married)	White	C50.8-Overlapping lesion of breast	8500/3: Infiltrating duct carcinoma, NOS	T3	N1	T3	N1	Blank(s)	Blank(s)	Any T, Mets	N1	No radiation and/or cancer-directed surgery	Surgery performed	15	Dead	Active follow-up	Dead (attributable to this cancer dx)	Alive or dead due to cancer	2010	Positive histology	8500-8549: ductal and lobular neoplasms	9	0	Negative	Negative	Negative
77	Female	Married (including common law)	White	C50.8-Overlapping lesion of breast	8500/3: Infiltrating duct carcinoma, NOS	T2	N1	T2	N1	Blank(s)	Blank(s)	Any T, Mets	N1	No radiation and/or cancer-directed surgery	Surgery performed	13	Dead	Active follow-up	Dead (attributable to this cancer dx)	Alive or dead due to cancer	2010	Positive histology	8500-8549: ductal and lobular neoplasms	0	98	Negative	Negative	Negative
48	Female	Married (including common law)	White	C50.9-Breast, NOS	8500/3: Infiltrating duct carcinoma, NOS	T4d	N3b	T4d	N3b	Blank(s)	Blank(s)	Any T, Mets	N3	No radiation and/or cancer-directed surgery	Surgery performed	5	Alive	Active follow-up	Alive or dead of other cause	Alive or dead due to cancer	2011	Positive histology	8500-8549: ductal and lobular neoplasms	5	5	Positive	Positive	Negative
33	Female	Single (never married)	Black	C50.4-Upper-outer quadrant of breast	8500/3: Infiltrating duct carcinoma, NOS	T2	N1	T2	N1	Blank(s)	Blank(s)	Any T, Mets	N1	No radiation and/or cancer-directed surgery	Surgery performed	20	Dead	Active follow-up	Dead (attributable to this cancer dx)	Alive or dead due to cancer	2011	Positive histology	8500-8549: ductal and lobular neoplasms	0	98	Positive	Negative	Negative
62	Female	Divorced	White	C50.2-Upper-inner quadrant of breast	8500/3: Infiltrating duct carcinoma, NOS	T2	N1NOS	T2	N1NOS	Blank(s)	Blank(s)	Any T, Mets	N1	No radiation and/or cancer-directed surgery	Surgery performed	29	Alive	Active follow-up	Alive or dead of other cause	Alive or dead due to cancer	2011	Positive histology	8500-8549: ductal and lobular neoplasms	7	2	Positive	Positive	Negative
83	Female	Divorced	White	C50.1-Central portion of breast	8500/3: Infiltrating duct carcinoma, NOS	T3	N2NOS	T3	N2NOS	Blank(s)	Blank(s)	Any T, Mets	N2	No radiation and/or cancer-directed surgery	Surgery performed	8	Dead	Active follow-up	Dead (attributable to this cancer dx)	Alive or dead due to cancer	2011	Positive histology	8500-8549: ductal and lobular neoplasms	16	4	Positive	Positive	Negative
37	Female	Married (including common law)	Black	C50.4-Upper-outer quadrant of breast	8500/3: Infiltrating duct carcinoma, NOS	T4a	N3c	T4a	N3c	Blank(s)	Blank(s)	Any T, Mets	N3	No radiation and/or cancer-directed surgery	Surgery performed	17	Dead	Active follow-up	Dead (attributable to this cancer dx)	Alive or dead due to cancer	2011	Positive histology	8500-8549: ductal and lobular neoplasms	14	3	Negative	Negative	Negative
46	Female	Married (including common law)	White	C50.9-Breast, NOS	8500/3: Infiltrating duct carcinoma, NOS	TX	N0	TX	N0	Blank(s)	Blank(s)	Any T, Mets	N0	Radiation after surgery	Surgery performed	30	Alive	Active follow-up	Alive or dead of other cause	Alive or dead due to cancer	2011	Positive histology	8500-8549: ductal and lobular neoplasms	0	98	Positive	Positive	Negative
71	Male	Married (including common law)	White	C50.9-Breast, NOS	8522/3: Infiltrating duct and lobular carcinoma	T2	N0	T2	N0	Blank(s)	Blank(s)	Any T, Mets	N0	No radiation and/or cancer-directed surgery	Surgery performed	25	Alive	Active follow-up	Alive or dead of other cause	Alive or dead due to cancer	2011	Positive histology	8500-8549: ductal and lobular neoplasms	0	98	Positive	Positive	Negative
59	Female	Married (including common law)	White	C50.4-Upper-outer quadrant of breast	8201/3: Cribriform carcinoma, NOS	T2	N1a	T2	N1a	Blank(s)	Blank(s)	Any T, Mets	N1	No radiation and/or cancer-directed surgery	Surgery performed	27	Alive	Active follow-up	Alive or dead of other cause	Alive or dead due to cancer	2011	Positive histology	8140-8389: adenomas and adenocarcinomas	12	3	Positive	Positive	Negative
70	Female	Married (including common law)	White	C50.1-Central portion of breast	8500/3: Infiltrating duct carcinoma, NOS	T2	N2a	T2	N2a	Blank(s)	Blank(s)	Any T, Mets	N3	No radiation and/or cancer-directed surgery	Surgery performed	22	Dead	Active follow-up	Dead (attributable to this cancer dx)	Alive or dead due to cancer	2011	Positive histology	8500-8549: ductal and lobular neoplasms	14	5	Positive	Positive	Negative
77	Female	Widowed	White	C50.9-Breast, NOS	8500/3: Infiltrating duct carcinoma, NOS	T4b	N1	T4b	N1	Blank(s)	Blank(s)	Any T, Mets	N1	No radiation and/or cancer-directed surgery	Surgery performed	30	Alive	Active follow-up	Alive or dead of other cause	Alive or dead due to cancer	2011	Positive histology	8500-8549: ductal and lobular neoplasms	1	1	Positive	Positive	Negative
55	Female	Single (never married)	Black	C50.4-Upper-outer quadrant of breast	8500/3: Infiltrating duct carcinoma, NOS	T2	N1	T2	N1	Blank(s)	Blank(s)	Any T, Mets	N1	No radiation and/or cancer-directed surgery	Surgery performed	18	Dead	Active follow-up	Dead (attributable to this cancer dx)	Alive or dead due to cancer	2011	Positive histology	8500-8549: ductal and lobular neoplasms	95	95	Positive	Negative	Negative
90	Female	Widowed	White	C50.9-Breast, NOS	8500/3: Infiltrating duct carcinoma, NOS	T2	N1a	T2	N1a	Blank(s)	Blank(s)	Any T, Mets	N1	No radiation and/or cancer-directed surgery	Surgery performed	37	Alive	Active follow-up	Alive or dead of other cause	Alive or dead due to cancer	2010	Positive histology	8500-8549: ductal and lobular neoplasms	4	3	Positive	Positive	Negative
55	Female	Single (never married)	Black	C50.4-Upper-outer quadrant of breast	8523/3: Infiltrating duct mixed with other types of carcinoma	T2	N3b	T2	N3b	Blank(s)	Blank(s)	Any T, Mets	N3	No radiation and/or cancer-directed surgery	Surgery performed	14	Dead	Active follow-up	Dead (attributable to this cancer dx)	Alive or dead due to cancer	2012	Positive histology	8500-8549: ductal and lobular neoplasms	24	14	Positive	Negative	Negative
67	Female	Divorced	White	C50.5-Lower-outer quadrant of breast	8500/3: Infiltrating duct carcinoma, NOS	T4c	N2a	T4c	N2a	Blank(s)	Blank(s)	Any T, Mets	N2	No radiation and/or cancer-directed surgery	Surgery performed	3	Dead	Active follow-up	Alive or dead of other cause	Dead (attributable to causes other than this cancer dx)	2012	Positive histology	8500-8549: ductal and lobular neoplasms	0	98	Negative	Negative	Negative
58	Female	Divorced	Black	C50.9-Breast, NOS	8500/3: Infiltrating duct carcinoma, NOS	T4b	N3b	T4b	N3b	Blank(s)	Blank(s)	Any T, Mets	N3	No radiation and/or cancer-directed surgery	Surgery performed	12	Dead	Active follow-up	Dead (attributable to this cancer dx)	Alive or dead due to cancer	2012	Positive histology	8500-8549: ductal and lobular neoplasms	0	98	Negative	Negative	Negative
74	Female	Divorced	White	C50.8-Overlapping lesion of breast	8523/3: Infiltrating duct mixed with other types of carcinoma	T4a	N1NOS	T4a	N1NOS	Blank(s)	Blank(s)	Any T, Mets	N1	No radiation and/or cancer-directed surgery	Surgery performed	2	Dead	Active follow-up	Dead (attributable to this cancer dx)	Alive or dead due to cancer	2012	Positive histology	8500-8549: ductal and lobular neoplasms	14	4	Negative	Negative	Negative
54	Female	Divorced	White	C50.4-Upper-outer quadrant of breast	8500/3: Infiltrating duct carcinoma, NOS	T2	N3a	T2	N3a	Blank(s)	Blank(s)	Any T, Mets	N3	No radiation and/or cancer-directed surgery	Surgery performed	12	Dead	Active follow-up	Dead (attributable to this cancer dx)	Alive or dead due to cancer	2012	Positive histology	8500-8549: ductal and lobular neoplasms	31	31	Positive	Positive	Negative
77	Female	Widowed	White	C50.4-Upper-outer quadrant of breast	8500/3: Infiltrating duct carcinoma, NOS	T3	N1a	T3	N1a	Blank(s)	Blank(s)	Any T, Mets	N1	No radiation and/or cancer-directed surgery	Surgery performed	20	Alive	Active follow-up	Alive or dead of other cause	Alive or dead due to cancer	2012	Positive histology	8500-8549: ductal and lobular neoplasms	13	1	Positive	Positive	Negative
62	Female	Married (including common law)	White	C50.9-Breast, NOS	8500/3: Infiltrating duct carcinoma, NOS	T3	N1	T3	N1	Blank(s)	Blank(s)	Any T, Mets	N1	No radiation and/or cancer-directed surgery	Surgery performed	22	Alive	Active follow-up	Alive or dead of other cause	Alive or dead due to cancer	2012	Positive histology	8500-8549: ductal and lobular neoplasms	0	98	Negative	Negative	Negative
74	Female	Divorced	White	C50.4-Upper-outer quadrant of breast	8500/3: Infiltrating duct carcinoma, NOS	T2	N1a	T2	N1a	Blank(s)	Blank(s)	Any T, Mets	N1	Radiation after surgery	Surgery performed	20	Alive	Active follow-up	Alive or dead of other cause	Alive or dead due to cancer	2012	Positive histology	8500-8549: ductal and lobular neoplasms	9	1	Negative	Negative	Negative
68	Female	Widowed	White	C50.5-Lower-outer quadrant of breast	8500/3: Infiltrating duct carcinoma, NOS	T4d	N2NOS	T4d	N2NOS	Blank(s)	Blank(s)	Any T, Mets	N2	Radiation after surgery	Surgery performed	23	Alive	Active follow-up	Alive or dead of other cause	Alive or dead due to cancer	2012	Positive histology	8500-8549: ductal and lobular neoplasms	16	7	Positive	Positive	Negative
54	Female	Married (including common law)	White	C50.8-Overlapping lesion of breast	8500/3: Infiltrating duct carcinoma, NOS	T2	N1	T2	N1	Blank(s)	Blank(s)	Any T, Mets	N1	Radiation after surgery	Surgery performed	18	Alive	Active follow-up	Alive or dead of other cause	Alive or dead due to cancer	2012	Positive histology	8500-8549: ductal and lobular neoplasms	13	2	Positive	Positive	Negative
41	Female	Married (including common law)	White	C50.4-Upper-outer quadrant of breast	8500/3: Infiltrating duct carcinoma, NOS	T2	N1	T2	N1	Blank(s)	Blank(s)	Any T, Mets	N3	No radiation and/or cancer-directed surgery	Surgery performed	15	Alive	Active follow-up	Alive or dead of other cause	Alive or dead due to cancer	2012	Positive histology	8500-8549: ductal and lobular neoplasms	98	0	Positive	Positive	Negative
63	Female	Married (including common law)	White	C50.4-Upper-outer quadrant of breast	8500/3: Infiltrating duct carcinoma, NOS	T3	N3a	T3	N3a	Blank(s)	Blank(s)	Any T, Mets	N3	No radiation and/or cancer-directed surgery	Surgery performed	12	Alive	Active follow-up	Alive or dead of other cause	Alive or dead due to cancer	2012	Positive histology	8500-8549: ductal and lobular neoplasms	16	16	Positive	Positive	Negative
56	Female	Divorced	White	C50.4-Upper-outer quadrant of breast	8500/3: Infiltrating duct carcinoma, NOS	T4b	N1	T4b	N1	Blank(s)	Blank(s)	Any T, Mets	N1	Radiation after surgery	Surgery performed	12	Alive	Active follow-up	Alive or dead of other cause	Alive or dead due to cancer	2012	Positive histology	8500-8549: ductal and lobular neoplasms	9	2	Negative	Negative	Negative
69	Female	Married (including common law)	White	C50.2-Upper-inner quadrant of breast	8500/3: Infiltrating duct carcinoma, NOS	T3	N3a	T3	N3a	Blank(s)	Blank(s)	Any T, Mets	N3	Radiation after surgery	Surgery performed	17	Alive	Active follow-up	Alive or dead of other cause	Alive or dead due to cancer	2012	Positive histology	8500-8549: ductal and lobular neoplasms	20	10	Positive	Negative	Negative
51	Female	Married (including common law)	White	C50.3-Lower-inner quadrant of breast	8500/3: Infiltrating duct carcinoma, NOS	T1c	N3a	T1c	N3a	Blank(s)	Blank(s)	Any T, Mets	N3	No radiation and/or cancer-directed surgery	Surgery performed	10	Alive	Active follow-up	Alive or dead of other cause	Alive or dead due to cancer	2013	Positive histology	8500-8549: ductal and lobular neoplasms	18	16	Positive	Positive	Negative
66	Female	Married (including common law)	White	C50.4-Upper-outer quadrant of breast	8520/3: Lobular carcinoma, NOS	T3	N3a	T3	N3a	Blank(s)	Blank(s)	Any T, Mets	N3	No radiation and/or cancer-directed surgery	Surgery performed	8	Alive	Active follow-up	Alive or dead of other cause	Alive or dead due to cancer	2013	Positive histology	8500-8549: ductal and lobular neoplasms	20	18	Positive	Positive	Negative
90	Female	Widowed	Other Asian (1991+)	C50.9-Breast, NOS	8500/3: Infiltrating duct carcinoma, NOS	T4b	N1a	T4b	N1a	Blank(s)	Blank(s)	Any T, Mets	N1	Radiation after surgery	Surgery performed	4	Alive	Active follow-up	Alive or dead of other cause	Alive or dead due to cancer	2013	Positive histology	8500-8549: ductal and lobular neoplasms	5	1	Positive	Positive	Negative
35	Female	Married (including common law)	White	C50.5-Lower-outer quadrant of breast	8500/3: Infiltrating duct carcinoma, NOS	T3	N1	T3	N1	Blank(s)	Blank(s)	Any T, Mets	N1	No radiation and/or cancer-directed surgery	Surgery performed	5	Alive	Active follow-up	Alive or dead of other cause	Alive or dead due to cancer	2013	Positive histology	8500-8549: ductal and lobular neoplasms	95	95	Negative	Negative	Negative
81	Female	Divorced	White	C50.1-Central portion of breast	8522/3: Infiltrating duct and lobular carcinoma	T3	N3a	T3	N3a	Blank(s)	Blank(s)	Any T, Mets	N3	No radiation and/or cancer-directed surgery	Surgery performed	4	Alive	Active follow-up	Alive or dead of other cause	Alive or dead due to cancer	2013	Positive histology	8500-8549: ductal and lobular neoplasms	17	17	Positive	Positive	Negative
90	Female	Widowed	White	C50.1-Central portion of breast	8500/3: Infiltrating duct carcinoma, NOS	T4b	N1a	T4b	N1a	Blank(s)	Blank(s)	Any T, Mets	N3	No radiation and/or cancer-directed surgery	Surgery performed	5	Alive	Active follow-up	Alive or dead of other cause	Alive or dead due to cancer	2013	Positive histology	8500-8549: ductal and lobular neoplasms	2	2	Positive	Positive	Negative
52	Female	Single (never married)	White	C50.8-Overlapping lesion of breast	8523/3: Infiltrating duct mixed with other types of carcinoma	T2	N1a	T2	N1a	Blank(s)	Blank(s)	Any T, Mets	N1	Radiation after surgery	Surgery performed	5	Alive	Active follow-up	Alive or dead of other cause	Alive or dead due to cancer	2013	Positive histology	8500-8549: ductal and lobular neoplasms	6	3	Negative	Negative	Negative
77	Female	Married (including common law)	Unknown	C50.1-Central portion of breast	8520/3: Lobular carcinoma, NOS	T3	N1a	T3	N1a	Blank(s)	Blank(s)	Any T, Mets	N1	No radiation and/or cancer-directed surgery	Surgery performed	4	Alive	Active follow-up	Alive or dead of other cause	Alive or dead due to cancer	2013	Positive histology	8500-8549: ductal and lobular neoplasms	2	2	Positive	Negative	Negative
66	Female	Divorced	Black	C50.4-Upper-outer quadrant of breast	8530/3: Inflammatory carcinoma	T4d	N3b	T4d	N3b	Blank(s)	Blank(s)	Any T, Mets	N3	No radiation and/or cancer-directed surgery	Surgery performed	1	Alive	Active follow-up	Alive or dead of other cause	Alive or dead due to cancer	2013	Positive histology	8500-8549: ductal and lobular neoplasms	7	0	Negative	Negative	Negative
61	Female	Single (never married)	Black	C50.8-Overlapping lesion of breast	8530/3: Inflammatory carcinoma	T4d	N1	T4d	N1	Blank(s)	Blank(s)	Any T, Mets	N1	No radiation and/or cancer-directed surgery	Surgery performed	3	Alive	Active follow-up	Alive or dead of other cause	Alive or dead due to cancer	2013	Positive histology	8500-8549: ductal and lobular neoplasms	1	1	Negative	Negative	Negative
35	Female	Married (including common law)	White	C50.9-Breast, NOS	8000/3: Neoplasm, malignant	T3	N1NOS	T3	N1NOS	Blank(s)	Blank(s)	Any T, Mets	N1	No radiation and/or cancer-directed surgery	Surgery performed	4	Alive	Active follow-up	Alive or dead of other cause	Alive or dead due to cancer	2013	Positive histology	8000-8009: unspecified neoplasms	97	97	Negative	Negative	Negative
37	Female	Single (never married)	White	C50.8-Overlapping lesion of breast	8500/3: Infiltrating duct carcinoma, NOS	TX	N0	TX	N0	Blank(s)	Blank(s)	Any T, Mets	N0	No radiation and/or cancer-directed surgery	Surgery performed	25	Alive	Active follow-up	Alive or dead of other cause	Alive or dead due to cancer	2011	Positive histology	8500-8549: ductal and lobular neoplasms	98	0	Positive	Positive	Negative
52	Female	Single (never married)	Black	C50.4-Upper-outer quadrant of breast	8500/3: Infiltrating duct carcinoma, NOS	T2	N1a	T2	N1a	Blank(s)	Blank(s)	Any T, Mets	N1	No radiation and/or cancer-directed surgery	Surgery performed	45	Alive	Active follow-up	Alive or dead of other cause	Alive or dead due to cancer	2010	Positive histology	8500-8549: ductal and lobular neoplasms	2	2	Positive	Positive	Negative
82	Female	Widowed	White	C50.8-Overlapping lesion of breast	8500/3: Infiltrating duct carcinoma, NOS	T2	N0	T2	N0	Blank(s)	Blank(s)	Any T, Mets	N0	No radiation and/or cancer-directed surgery	Surgery performed	46	Alive	Active follow-up	Alive or dead of other cause	Alive or dead due to cancer	2010	Positive histology	8500-8549: ductal and lobular neoplasms	2	0	Positive	Positive	Negative
61	Female	Divorced	Black	C50.3-Lower-inner quadrant of breast	8575/3: Metaplastic carcinoma, NOS	T4b	N1	T4b	N1	Blank(s)	Blank(s)	Any T, Mets	N1	No radiation and/or cancer-directed surgery	Surgery performed	5	Dead	Active follow-up	Dead (attributable to this cancer dx)	Alive or dead due to cancer	2010	Positive histology	8560-8579: complex epithelial neoplasms	0	98	Negative	Negative	Negative
61	Female	Divorced	White	C50.1-Central portion of breast	8500/3: Infiltrating duct carcinoma, NOS	T2	N1a	T2	N1a	Blank(s)	Blank(s)	Any T, Mets	N1	No radiation and/or cancer-directed surgery	Surgery performed	15	Alive	Active follow-up	Alive or dead of other cause	Alive or dead due to cancer	2010	Positive histology	8500-8549: ductal and lobular neoplasms	17	3	Positive	Positive	Negative
60	Female	Married (including common law)	White	C50.9-Breast, NOS	8500/3: Infiltrating duct carcinoma, NOS	T4a	N1	T4a	N1	Blank(s)	Blank(s)	Any T, Mets	N3	Radiation after surgery	Surgery performed	7	Dead	Active follow-up	Dead (attributable to this cancer dx)	Alive or dead due to cancer	2010	Positive histology	8500-8549: ductal and lobular neoplasms	0	98	Negative	Negative	Negative
47	Female	Married (including common law)	White	C50.3-Lower-inner quadrant of breast	8500/3: Infiltrating duct carcinoma, NOS	T4b	N1a	T4b	N1a	Blank(s)	Blank(s)	Any T, Mets	N1	Radiation after surgery	Surgery performed	42	Alive	Active follow-up	Alive or dead of other cause	Alive or dead due to cancer	2010	Positive histology	8500-8549: ductal and lobular neoplasms	2	2	Positive	Positive	Negative
44	Female	Married (including common law)	Black	C50.4-Upper-outer quadrant of breast	8500/3: Infiltrating duct carcinoma, NOS	T3	N2a	T3	N2a	Blank(s)	Blank(s)	Any T, Mets	N3	No radiation and/or cancer-directed surgery	Surgery performed	10	Dead	Active follow-up	Dead (attributable to this cancer dx)	Alive or dead due to cancer	2010	Positive histology	8500-8549: ductal and lobular neoplasms	20	8	Negative	Negative	Negative
54	Female	Married (including common law)	White	C50.2-Upper-inner quadrant of breast	8500/3: Infiltrating duct carcinoma, NOS	T2	N0(i-)	T2	N0(i-)	Blank(s)	Blank(s)	Any T, Mets	N0	No radiation and/or cancer-directed surgery	Surgery performed	44	Alive	Active follow-up	Alive or dead of other cause	Alive or dead due to cancer	2010	Positive histology	8500-8549: ductal and lobular neoplasms	4	0	Negative	Negative	Negative
63	Female	Married (including common law)	White	C50.4-Upper-outer quadrant of breast	8500/3: Infiltrating duct carcinoma, NOS	T2	N1a	T2	N1a	Blank(s)	Blank(s)	Any T, Mets	N1	No radiation and/or cancer-directed surgery	Surgery performed	44	Alive	Active follow-up	Alive or dead of other cause	Alive or dead due to cancer	2010	Positive histology	8500-8549: ductal and lobular neoplasms	4	1	Positive	Negative	Negative
65	Female	Divorced	Black	C50.8-Overlapping lesion of breast	8500/3: Infiltrating duct carcinoma, NOS	T3	N0	T3	N0	Blank(s)	Blank(s)	Any T, Mets	N0	Radiation after surgery	Surgery performed	33	Dead	Active follow-up	Dead (attributable to this cancer dx)	Alive or dead due to cancer	2010	Positive histology	8500-8549: ductal and lobular neoplasms	1	0	Positive	Positive	Negative
55	Female	Single (never married)	Black	C50.9-Breast, NOS	8530/3: Inflammatory carcinoma	T4d	N0	T4d	N0	Blank(s)	Blank(s)	Any T, Mets	N3	No radiation and/or cancer-directed surgery	Surgery performed	17	Dead	Active follow-up	Dead (attributable to this cancer dx)	Alive or dead due to cancer	2010	Positive histology	8500-8549: ductal and lobular neoplasms	0	98	Negative	Negative	Negative
71	Female	Divorced	White	C50.8-Overlapping lesion of breast	8500/3: Infiltrating duct carcinoma, NOS	T4d	N3a	T4d	N3a	Blank(s)	Blank(s)	Any T, Mets	N3	Radiation prior to surgery	Surgery performed	24	Dead	Active follow-up	Dead (attributable to this cancer dx)	Alive or dead due to cancer	2010	Positive histology	8500-8549: ductal and lobular neoplasms	14	14	Positive	Negative	Negative
64	Female	Married (including common law)	Asian Indian (2010+)	C50.2-Upper-inner quadrant of breast	8522/3: Infiltrating duct and lobular carcinoma	T2	N1a	T2	N1a	Blank(s)	Blank(s)	Any T, Mets	N1	Radiation after surgery	Surgery performed	20	Dead	Active follow-up	Alive or dead of other cause	Dead (attributable to causes other than this cancer dx)	2010	Positive histology	8500-8549: ductal and lobular neoplasms	19	2	Positive	Positive	Negative
58	Female	Widowed	White	C50.9-Breast, NOS	8500/3: Infiltrating duct carcinoma, NOS	T4d	N3c	T4d	N3c	Blank(s)	Blank(s)	Any T, Mets	N3	Radiation after surgery	Surgery performed	14	Dead	Active follow-up	Dead (attributable to this cancer dx)	Alive or dead due to cancer	2010	Positive histology	8500-8549: ductal and lobular neoplasms	4	4	Negative	Negative	Negative
50	Female	Divorced	Black	C50.4-Upper-outer quadrant of breast	8500/3: Infiltrating duct carcinoma, NOS	T3	N1a	T3	N1a	Blank(s)	Blank(s)	Any T, Mets	N1	Radiation prior to surgery	Surgery performed	20	Dead	Active follow-up	Dead (attributable to this cancer dx)	Alive or dead due to cancer	2010	Positive histology	8500-8549: ductal and lobular neoplasms	4	4	Negative	Negative	Negative
35	Female	Single (never married)	Black	C50.5-Lower-outer quadrant of breast	8500/3: Infiltrating duct carcinoma, NOS	T2	N1	T2	N1	Blank(s)	Blank(s)	Any T, Mets	N3	No radiation and/or cancer-directed surgery	Surgery performed	46	Alive	Active follow-up	Alive or dead of other cause	Alive or dead due to cancer	2010	Positive histology	8500-8549: ductal and lobular neoplasms	8	8	Positive	Positive	Negative
52	Female	Married (including common law)	White	C50.9-Breast, NOS	8500/3: Infiltrating duct carcinoma, NOS	T4b	N1mi	T4b	N1mi	Blank(s)	Blank(s)	Any T, Mets	N1	No radiation and/or cancer-directed surgery	Surgery performed	5	Dead	Active follow-up	Dead (attributable to this cancer dx)	Alive or dead due to cancer	2010	Positive histology	8500-8549: ductal and lobular neoplasms	3	1	Negative	Negative	Negative
43	Female	Divorced	Black	C50.2-Upper-inner quadrant of breast	8500/3: Infiltrating duct carcinoma, NOS	T2	N2a	T2	N2a	Blank(s)	Blank(s)	Any T, Mets	N2	Radiation after surgery	Surgery performed	5	Dead	Active follow-up	Dead (attributable to this cancer dx)	Alive or dead due to cancer	2010	Positive histology	8500-8549: ductal and lobular neoplasms	19	5	Negative	Negative	Negative
70	Female	Single (never married)	Black	C50.2-Upper-inner quadrant of breast	8500/3: Infiltrating duct carcinoma, NOS	T2	N0	T2	N0	Blank(s)	Blank(s)	Any T, Mets	N0	Radiation after surgery	Surgery performed	2	Dead	Active follow-up	Dead (attributable to this cancer dx)	Alive or dead due to cancer	2010	Positive histology	8500-8549: ductal and lobular neoplasms	0	98	Positive	Positive	Negative
47	Female	Single (never married)	Black	C50.8-Overlapping lesion of breast	8500/3: Infiltrating duct carcinoma, NOS	T2	N0	T2	N0	Blank(s)	Blank(s)	Any T, Mets	N0	Radiation after surgery	Surgery performed	16	Dead	Active follow-up	Dead (attributable to this cancer dx)	Alive or dead due to cancer	2011	Positive histology	8500-8549: ductal and lobular neoplasms	95	0	Positive	Positive	Negative
50	Female	Widowed	White	C50.2-Upper-inner quadrant of breast	8500/3: Infiltrating duct carcinoma, NOS	T1c	N0	T1c	N0	Blank(s)	Blank(s)	Any T, Mets	N0	Radiation prior to surgery	Surgery performed	38	Alive	Active follow-up	Alive or dead of other cause	Alive or dead due to cancer	2010	Positive histology	8500-8549: ductal and lobular neoplasms	0	98	Positive	Positive	Negative
52	Female	Married (including common law)	White	C50.8-Overlapping lesion of breast	8500/3: Infiltrating duct carcinoma, NOS	T4d	N0	T4d	N0	Blank(s)	Blank(s)	Any T, Mets	N0	No radiation and/or cancer-directed surgery	Surgery performed	18	Dead	Active follow-up	Dead (attributable to this cancer dx)	Alive or dead due to cancer	2011	Positive histology	8500-8549: ductal and lobular neoplasms	32	0	Negative	Negative	Negative
51	Female	Single (never married)	Black	C50.4-Upper-outer quadrant of breast	8500/3: Infiltrating duct carcinoma, NOS	T2	N2NOS	T2	N2NOS	Blank(s)	Blank(s)	Any T, Mets	N2	Radiation after surgery	Surgery performed	34	Alive	Active follow-up	Alive or dead of other cause	Alive or dead due to cancer	2011	Positive histology	8500-8549: ductal and lobular neoplasms	36	6	Positive	Positive	Negative
81	Female	Widowed	White	C50.9-Breast, NOS	8500/3: Infiltrating duct carcinoma, NOS	T2	N3a	T2	N3a	Blank(s)	Blank(s)	Any T, Mets	N3	No radiation and/or cancer-directed surgery	Surgery performed	12	Dead	Active follow-up	Dead (attributable to this cancer dx)	Alive or dead due to cancer	2010	Positive histology	8500-8549: ductal and lobular neoplasms	31	30	Positive	Positive	Negative
69	Female	Widowed	White	C50.5-Lower-outer quadrant of breast	8500/3: Infiltrating duct carcinoma, NOS	T4b	N2a	T4b	N2a	Blank(s)	Blank(s)	Any T, Mets	N3	Radiation after surgery	Surgery performed	24	Dead	Active follow-up	Dead (attributable to this cancer dx)	Alive or dead due to cancer	2010	Positive histology	8500-8549: ductal and lobular neoplasms	6	6	Positive	Positive	Negative
55	Female	Married (including common law)	White	C50.4-Upper-outer quadrant of breast	8500/3: Infiltrating duct carcinoma, NOS	T2	N2a	T2	N2a	Blank(s)	Blank(s)	Any T, Mets	N2	Radiation after surgery	Surgery performed	23	Dead	Active follow-up	Dead (attributable to this cancer dx)	Alive or dead due to cancer	2010	Positive histology	8500-8549: ductal and lobular neoplasms	24	6	Positive	Positive	Negative
44	Female	Single (never married)	Black	C50.2-Upper-inner quadrant of breast	8500/3: Infiltrating duct carcinoma, NOS	T2	N1	T2	N1	Blank(s)	Blank(s)	Any T, Mets	N1	Radiation after surgery	Surgery performed	38	Alive	Active follow-up	Alive or dead of other cause	Alive or dead due to cancer	2010	Positive histology	8500-8549: ductal and lobular neoplasms	14	3	Positive	Positive	Negative
49	Female	Married (including common law)	White	C50.4-Upper-outer quadrant of breast	8520/3: Lobular carcinoma, NOS	T3	N2a	T3	N2a	Blank(s)	Blank(s)	Any T, Mets	N2	Radiation after surgery	Surgery performed	38	Alive	Active follow-up	Alive or dead of other cause	Alive or dead due to cancer	2010	Positive histology	8500-8549: ductal and lobular neoplasms	15	4	Positive	Positive	Negative
60	Male	Divorced	White	C50.1-Central portion of breast	8500/3: Infiltrating duct carcinoma, NOS	T3	N2a	T3	N2a	Blank(s)	Blank(s)	Any T, Mets	N2	Radiation after surgery	Surgery performed	19	Dead	Active follow-up	Alive or dead of other cause	Dead (attributable to causes other than this cancer dx)	2010	Positive histology	8500-8549: ductal and lobular neoplasms	5	5	Positive	Positive	Negative
44	Female	Divorced	Black	C50.4-Upper-outer quadrant of breast	8500/3: Infiltrating duct carcinoma, NOS	T4b	N2a	T4b	N2a	Blank(s)	Blank(s)	Any T, Mets	N2	Radiation prior to surgery	Surgery performed	15	Dead	Active follow-up	Dead (attributable to this cancer dx)	Alive or dead due to cancer	2011	Positive histology	8500-8549: ductal and lobular neoplasms	15	8	Positive	Positive	Negative
60	Female	Married (including common law)	White	C50.8-Overlapping lesion of breast	8500/3: Infiltrating duct carcinoma, NOS	T3	N2a	T3	N2a	Blank(s)	Blank(s)	Any T, Mets	N2	Radiation after surgery	Surgery performed	46	Alive	Active follow-up	Alive or dead of other cause	Alive or dead due to cancer	2010	Positive histology	8500-8549: ductal and lobular neoplasms	10	8	Positive	Positive	Negative
29	Female	Married (including common law)	White	C50.8-Overlapping lesion of breast	8520/3: Lobular carcinoma, NOS	T3	N1NOS	T3	N1NOS	Blank(s)	Blank(s)	Any T, Mets	N1	Radiation after surgery	Surgery performed	33	Alive	Active follow-up	Alive or dead of other cause	Alive or dead due to cancer	2011	Positive histology	8500-8549: ductal and lobular neoplasms	13	2	Positive	Positive	Negative
78	Male	Married (including common law)	White	C50.8-Overlapping lesion of breast	8500/3: Infiltrating duct carcinoma, NOS	T1c	N2a	T1c	N2a	Blank(s)	Blank(s)	Any T, Mets	N2	No radiation and/or cancer-directed surgery	Surgery performed	43	Alive	Active follow-up	Alive or dead of other cause	Alive or dead due to cancer	2010	Positive histology	8500-8549: ductal and lobular neoplasms	6	6	Positive	Positive	Negative
40	Female	Single (never married)	Black	C50.9-Breast, NOS	8500/3: Infiltrating duct carcinoma, NOS	T4a	N0	T4a	N0	Blank(s)	Blank(s)	Any T, Mets	N0	Radiation after surgery	Surgery performed	31	Alive	Active follow-up	Alive or dead of other cause	Alive or dead due to cancer	2011	Positive histology	8500-8549: ductal and lobular neoplasms	3	0	Negative	Negative	Negative
64	Female	Divorced	White	C50.8-Overlapping lesion of breast	8500/3: Infiltrating duct carcinoma, NOS	T4b	N1	T4b	N1	Blank(s)	Blank(s)	Any T, Mets	N1	No radiation and/or cancer-directed surgery	Surgery performed	37	Alive	Active follow-up	Alive or dead of other cause	Alive or dead due to cancer	2010	Positive histology	8500-8549: ductal and lobular neoplasms	0	98	Positive	Positive	Negative
82	Male	Married (including common law)	White	C50.4-Upper-outer quadrant of breast	8500/3: Infiltrating duct carcinoma, NOS	T1b	N1mi	T1b	N1mi	Blank(s)	Blank(s)	Any T, Mets	N1	Radiation after surgery	Surgery performed	38	Alive	Active follow-up	Alive or dead of other cause	Alive or dead due to cancer	2010	Positive histology	8500-8549: ductal and lobular neoplasms	1	1	Positive	Positive	Negative
54	Female	Single (never married)	Black	C50.4-Upper-outer quadrant of breast	8500/3: Infiltrating duct carcinoma, NOS	T2	N0	T2	N0	Blank(s)	Blank(s)	Any T, Mets	N0	Radiation after surgery	Surgery performed	4	Dead	Active follow-up	Alive or dead of other cause	Dead (attributable to causes other than this cancer dx)	2010	Positive histology	8500-8549: ductal and lobular neoplasms	23	0	Negative	Negative	Negative
58	Female	Single (never married)	White	C50.4-Upper-outer quadrant of breast	8520/3: Lobular carcinoma, NOS	T2	N3a	T2	N3a	Blank(s)	Blank(s)	Any T, Mets	N3	No radiation and/or cancer-directed surgery	Surgery performed	37	Alive	Active follow-up	Alive or dead of other cause	Alive or dead due to cancer	2010	Positive histology	8500-8549: ductal and lobular neoplasms	24	23	Positive	Positive	Negative
52	Female	Married (including common law)	White	C50.2-Upper-inner quadrant of breast	8500/3: Infiltrating duct carcinoma, NOS	T1c	N0	T1c	N0	Blank(s)	Blank(s)	Any T, Mets	N0	No radiation and/or cancer-directed surgery	Surgery performed	27	Dead	Active follow-up	Dead (attributable to this cancer dx)	Alive or dead due to cancer	2011	Positive histology	8500-8549: ductal and lobular neoplasms	6	0	Negative	Negative	Negative
77	Female	Widowed	White	C50.9-Breast, NOS	8500/3: Infiltrating duct carcinoma, NOS	T4b	N1mi	T4b	N1mi	Blank(s)	Blank(s)	Any T, Mets	N3	Radiation prior to surgery	Surgery performed	32	Alive	Active follow-up	Alive or dead of other cause	Alive or dead due to cancer	2011	Positive histology	8500-8549: ductal and lobular neoplasms	2	1	Positive	Positive	Negative
93	Female	Widowed	Black	C50.4-Upper-outer quadrant of breast	8523/3: Infiltrating duct mixed with other types of carcinoma	T4b	N1NOS	T4b	N1NOS	Blank(s)	Blank(s)	Any T, Mets	N3	No radiation and/or cancer-directed surgery	Surgery performed	4	Dead	Active follow-up	Dead (attributable to this cancer dx)	Alive or dead due to cancer	2010	Positive histology	8500-8549: ductal and lobular neoplasms	9	9	Positive	Negative	Negative
48	Female	Divorced	White	C50.9-Breast, NOS	8500/3: Infiltrating duct carcinoma, NOS	T4b	N1	T4b	N1	Blank(s)	Blank(s)	Any T, Mets	N1	No radiation and/or cancer-directed surgery	Surgery performed	22	Dead	Active follow-up	Dead (attributable to this cancer dx)	Alive or dead due to cancer	2011	Positive histology	8500-8549: ductal and lobular neoplasms	0	98	Positive	Positive	Negative
50	Female	Single (never married)	Black	C50.4-Upper-outer quadrant of breast	8500/3: Infiltrating duct carcinoma, NOS	T3	N2NOS	T3	N2NOS	Blank(s)	Blank(s)	Any T, Mets	N2	No radiation and/or cancer-directed surgery	Surgery performed	15	Dead	Active follow-up	Dead (attributable to this cancer dx)	Alive or dead due to cancer	2011	Positive histology	8500-8549: ductal and lobular neoplasms	16	8	Positive	Positive	Negative
59	Female	Married (including common law)	Black	C50.2-Upper-inner quadrant of breast	8520/3: Lobular carcinoma, NOS	T2	N1a	T2	N1a	Blank(s)	Blank(s)	Any T, Mets	N1	Radiation after surgery	Surgery performed	35	Alive	Active follow-up	Alive or dead of other cause	Alive or dead due to cancer	2011	Positive histology	8500-8549: ductal and lobular neoplasms	6	1	Positive	Positive	Negative
73	Female	Divorced	White	C50.8-Overlapping lesion of breast	8500/3: Infiltrating duct carcinoma, NOS	TX	N0	TX	N0	Blank(s)	Blank(s)	Any T, Mets	N0	No radiation and/or cancer-directed surgery	Surgery performed	2	Dead	Active follow-up	Dead (attributable to this cancer dx)	Alive or dead due to cancer	2010	Positive histology	8500-8549: ductal and lobular neoplasms	0	98	Positive	Positive	Negative
62	Female	Divorced	White	C50.4-Upper-outer quadrant of breast	8500/3: Infiltrating duct carcinoma, NOS	T2	N2a	T2	N2a	Blank(s)	Blank(s)	Any T, Mets	N2	Radiation after surgery	Surgery performed	34	Alive	Active follow-up	Alive or dead of other cause	Alive or dead due to cancer	2011	Positive histology	8500-8549: ductal and lobular neoplasms	20	7	Positive	Negative	Negative
47	Female	Married (including common law)	White	C50.8-Overlapping lesion of breast	8520/3: Lobular carcinoma, NOS	T3	N2a	T3	N2a	Blank(s)	Blank(s)	Any T, Mets	N2	No radiation and/or cancer-directed surgery	Surgery performed	34	Alive	Active follow-up	Alive or dead of other cause	Alive or dead due to cancer	2011	Positive histology	8500-8549: ductal and lobular neoplasms	8	8	Positive	Positive	Negative
63	Female	Divorced	White	C50.1-Central portion of breast	8500/3: Infiltrating duct carcinoma, NOS	T3	N1a	T3	N1a	Blank(s)	Blank(s)	Any T, Mets	N1	Radiation prior to surgery	Surgery performed	31	Alive	Active follow-up	Alive or dead of other cause	Alive or dead due to cancer	2011	Positive histology	8500-8549: ductal and lobular neoplasms	10	3	Positive	Positive	Negative
76	Female	Divorced	White	C50.9-Breast, NOS	8500/3: Infiltrating duct carcinoma, NOS	T4b	N1NOS	T4b	N1NOS	Blank(s)	Blank(s)	Any T, Mets	N1	Radiation after surgery	Surgery performed	30	Alive	Active follow-up	Alive or dead of other cause	Alive or dead due to cancer	2011	Positive histology	8500-8549: ductal and lobular neoplasms	4	1	Positive	Positive	Negative
85	Female	Unknown	White	C50.2-Upper-inner quadrant of breast	8480/3: Mucinous adenocarcinoma	T2	N0	T2	N0	Blank(s)	Blank(s)	Any T, Mets	N0	Radiation after surgery	Surgery performed	28	Alive	Active follow-up	Alive or dead of other cause	Alive or dead due to cancer	2011	Positive histology	8440-8499: cystic, mucinous and serous neoplasms	0	98	Positive	Positive	Negative
51	Female	Married (including common law)	White	C50.8-Overlapping lesion of breast	8520/3: Lobular carcinoma, NOS	T3	N3a	T3	N3a	Blank(s)	Blank(s)	Any T, Mets	N3	No radiation and/or cancer-directed surgery	Surgery performed	26	Alive	Active follow-up	Alive or dead of other cause	Alive or dead due to cancer	2011	Positive histology	8500-8549: ductal and lobular neoplasms	15	15	Positive	Positive	Negative
40	Female	Divorced	Black	C50.4-Upper-outer quadrant of breast	8500/3: Infiltrating duct carcinoma, NOS	T4d	N2a	T4d	N2a	Blank(s)	Blank(s)	Any T, Mets	N2	Radiation after surgery	Surgery performed	15	Dead	Active follow-up	Dead (attributable to this cancer dx)	Alive or dead due to cancer	2011	Positive histology	8500-8549: ductal and lobular neoplasms	8	5	Negative	Negative	Negative
74	Female	Married (including common law)	White	C50.4-Upper-outer quadrant of breast	8500/3: Infiltrating duct carcinoma, NOS	T1c	N1a	T1c	N1a	Blank(s)	Blank(s)	Any T, Mets	N1	No radiation and/or cancer-directed surgery	Surgery performed	24	Alive	Active follow-up	Alive or dead of other cause	Alive or dead due to cancer	2011	Positive histology	8500-8549: ductal and lobular neoplasms	14	2	Positive	Positive	Negative
60	Female	Married (including common law)	White	C50.4-Upper-outer quadrant of breast	8500/3: Infiltrating duct carcinoma, NOS	T4b	N1	T4b	N1	Blank(s)	Blank(s)	Any T, Mets	N1	Radiation prior to surgery	Surgery performed	25	Alive	Active follow-up	Alive or dead of other cause	Alive or dead due to cancer	2011	Positive histology	8500-8549: ductal and lobular neoplasms	4	0	Positive	Positive	Negative
62	Female	Married (including common law)	White	C50.5-Lower-outer quadrant of breast	8500/3: Infiltrating duct carcinoma, NOS	T2	N1a	T2	N1a	Blank(s)	Blank(s)	Any T, Mets	N1	Radiation before and after surgery	Surgery performed	35	Alive	Active follow-up	Alive or dead of other cause	Alive or dead due to cancer	2011	Positive histology	8500-8549: ductal and lobular neoplasms	1	1	Positive	Negative	Negative
38	Female	Single (never married)	White	C50.8-Overlapping lesion of breast	8500/3: Infiltrating duct carcinoma, NOS	T2	N3a	T2	N3a	Blank(s)	Blank(s)	Any T, Mets	N3	No radiation and/or cancer-directed surgery	Surgery performed	26	Alive	Active follow-up	Alive or dead of other cause	Alive or dead due to cancer	2011	Positive histology	8500-8549: ductal and lobular neoplasms	15	15	Positive	Positive	Negative
82	Female	Widowed	White	C50.4-Upper-outer quadrant of breast	8500/3: Infiltrating duct carcinoma, NOS	T3	N0	T3	N0	Blank(s)	Blank(s)	Any T, Mets	N0	No radiation and/or cancer-directed surgery	Surgery performed	12	Dead	Active follow-up	Alive or dead of other cause	Dead (attributable to causes other than this cancer dx)	2011	Positive histology	8500-8549: ductal and lobular neoplasms	0	98	Negative	Negative	Negative
51	Female	Married (including common law)	White	C50.8-Overlapping lesion of breast	8500/3: Infiltrating duct carcinoma, NOS	T2	N1a	T2	N1a	Blank(s)	Blank(s)	Any T, Mets	N1	Radiation after surgery	Surgery performed	22	Alive	Active follow-up	Alive or dead of other cause	Alive or dead due to cancer	2012	Positive histology	8500-8549: ductal and lobular neoplasms	5	1	Positive	Positive	Negative
52	Female	Married (including common law)	White	C50.4-Upper-outer quadrant of breast	8500/3: Infiltrating duct carcinoma, NOS	T2	N0(i+)	T2	N0(i+)	Blank(s)	Blank(s)	Any T, Mets	N0	Radiation after surgery	Surgery performed	23	Alive	Active follow-up	Alive or dead of other cause	Alive or dead due to cancer	2012	Positive histology	8500-8549: ductal and lobular neoplasms	3	0	Negative	Negative	Negative
81	Female	Married (including common law)	White	C50.4-Upper-outer quadrant of breast	8523/3: Infiltrating duct mixed with other types of carcinoma	T3	N1a	T3	N1a	Blank(s)	Blank(s)	Any T, Mets	N1	Radiation after surgery	Surgery performed	26	Alive	Active follow-up	Alive or dead of other cause	Alive or dead due to cancer	2011	Positive histology	8500-8549: ductal and lobular neoplasms	7	2	Positive	Negative	Negative
76	Female	Married (including common law)	White	C50.8-Overlapping lesion of breast	8500/3: Infiltrating duct carcinoma, NOS	T2	N1	T2	N1	Blank(s)	Blank(s)	Any T, Mets	N1	No radiation and/or cancer-directed surgery	Surgery performed	27	Alive	Active follow-up	Alive or dead of other cause	Alive or dead due to cancer	2011	Positive histology	8500-8549: ductal and lobular neoplasms	3	0	Positive	Negative	Negative
76	Female	Widowed	White	C50.4-Upper-outer quadrant of breast	8500/3: Infiltrating duct carcinoma, NOS	T1c	N0	T1c	N0	Blank(s)	Blank(s)	Any T, Mets	N0	Radiation after surgery	Surgery performed	35	Alive	Active follow-up	Alive or dead of other cause	Alive or dead due to cancer	2011	Positive histology	8500-8549: ductal and lobular neoplasms	1	0	Positive	Positive	Negative
27	Female	Single (never married)	Black	C50.4-Upper-outer quadrant of breast	8500/3: Infiltrating duct carcinoma, NOS	T4b	N1	T4b	N1	Blank(s)	Blank(s)	Any T, Mets	N1	No radiation and/or cancer-directed surgery	Surgery performed	21	Alive	Active follow-up	Alive or dead of other cause	Alive or dead due to cancer	2012	Positive histology	8500-8549: ductal and lobular neoplasms	9	95	Negative	Negative	Negative
58	Female	Single (never married)	Black	C50.4-Upper-outer quadrant of breast	8500/3: Infiltrating duct carcinoma, NOS	T3	N0(i-)	T3	N0(i-)	Blank(s)	Blank(s)	Any T, Mets	N0	Radiation after surgery	Surgery performed	19	Alive	Active follow-up	Alive or dead of other cause	Alive or dead due to cancer	2012	Positive histology	8500-8549: ductal and lobular neoplasms	1	0	Negative	Negative	Negative
29	Female	Married (including common law)	White	C50.9-Breast, NOS	8500/3: Infiltrating duct carcinoma, NOS	T2	N1a	T2	N1a	Blank(s)	Blank(s)	Any T, Mets	N1	No radiation and/or cancer-directed surgery	Surgery performed	26	Alive	Active follow-up	Alive or dead of other cause	Alive or dead due to cancer	2011	Positive histology	8500-8549: ductal and lobular neoplasms	1	1	Positive	Positive	Negative
45	Female	Married (including common law)	American Indian/Alaska Native	C50.1-Central portion of breast	8500/3: Infiltrating duct carcinoma, NOS	T2	N1c	T2	N1c	Blank(s)	Blank(s)	Any T, Mets	N1	Radiation after surgery	Surgery performed	24	Alive	Active follow-up	Alive or dead of other cause	Alive or dead due to cancer	2011	Positive histology	8500-8549: ductal and lobular neoplasms	5	3	Positive	Negative	Negative
75	Female	Married (including common law)	Black	C50.4-Upper-outer quadrant of breast	8507/3: Ductal carcinoma, micropapillary	T2	N1a	T2	N1a	Blank(s)	Blank(s)	Any T, Mets	N1	No radiation and/or cancer-directed surgery	Surgery performed	4	Dead	Active follow-up	Alive or dead of other cause	Dead (attributable to causes other than this cancer dx)	2012	Positive histology	8500-8549: ductal and lobular neoplasms	6	1	Negative	Negative	Negative
56	Female	Unknown	White	C50.1-Central portion of breast	8500/3: Infiltrating duct carcinoma, NOS	T3	N1	T3	N1	Blank(s)	Blank(s)	Any T, Mets	N1	Radiation prior to surgery	Surgery performed	26	Alive	Active follow-up	Alive or dead of other cause	Alive or dead due to cancer	2011	Positive histology	8500-8549: ductal and lobular neoplasms	95	95	Positive	Positive	Negative
41	Female	Married (including common law)	White	C50.1-Central portion of breast	8500/3: Infiltrating duct carcinoma, NOS	T4d	N1	T4d	N1	Blank(s)	Blank(s)	Any T, Mets	N1	Radiation after surgery	Surgery performed	32	Alive	Active follow-up	Alive or dead of other cause	Alive or dead due to cancer	2011	Positive histology	8500-8549: ductal and lobular neoplasms	21	4	Positive	Positive	Negative
65	Female	Married (including common law)	White	C50.8-Overlapping lesion of breast	8500/3: Infiltrating duct carcinoma, NOS	T1c	N0	T1c	N0	Blank(s)	Blank(s)	Any T, Mets	N0	No radiation and/or cancer-directed surgery	Surgery performed	25	Alive	Active follow-up	Alive or dead of other cause	Alive or dead due to cancer	2011	Positive histology	8500-8549: ductal and lobular neoplasms	1	0	Positive	Positive	Negative
53	Female	Unknown	White	C50.9-Breast, NOS	8500/3: Infiltrating duct carcinoma, NOS	T4d	N3c	T4d	N3c	Blank(s)	Blank(s)	Any T, Mets	N3	Radiation after surgery	Surgery performed	28	Alive	Active follow-up	Alive or dead of other cause	Alive or dead due to cancer	2011	Positive histology	8500-8549: ductal and lobular neoplasms	11	6	Positive	Positive	Negative
81	Female	Widowed	White	C50.2-Upper-inner quadrant of breast	8500/3: Infiltrating duct carcinoma, NOS	T2	N0(i-)	T2	N0(i-)	Blank(s)	Blank(s)	Any T, Mets	N0	Radiation after surgery	Surgery performed	24	Alive	Active follow-up	Alive or dead of other cause	Alive or dead due to cancer	2011	Positive histology	8500-8549: ductal and lobular neoplasms	7	0	Positive	Positive	Negative
69	Female	Unknown	White	C50.8-Overlapping lesion of breast	8520/3: Lobular carcinoma, NOS	T2	N3a	T2	N3a	Blank(s)	Blank(s)	Any T, Mets	N3	No radiation and/or cancer-directed surgery	Surgery performed	31	Alive	Active follow-up	Alive or dead of other cause	Alive or dead due to cancer	2011	Positive histology	8500-8549: ductal and lobular neoplasms	10	10	Positive	Positive	Negative
60	Female	Divorced	White	C50.5-Lower-outer quadrant of breast	8522/3: Infiltrating duct and lobular carcinoma	T2	N2a	T2	N2a	Blank(s)	Blank(s)	Any T, Mets	N2	Radiation after surgery	Surgery performed	26	Alive	Active follow-up	Alive or dead of other cause	Alive or dead due to cancer	2011	Positive histology	8500-8549: ductal and lobular neoplasms	12	5	Positive	Positive	Negative
61	Female	Married (including common law)	White	C50.9-Breast, NOS	8500/3: Infiltrating duct carcinoma, NOS	T4b	N3c	T4b	N3c	Blank(s)	Blank(s)	Any T, Mets	N3	Radiation after surgery	Surgery performed	18	Alive	Active follow-up	Alive or dead of other cause	Alive or dead due to cancer	2012	Positive histology	8500-8549: ductal and lobular neoplasms	5	3	Positive	Positive	Negative
39	Female	Unknown	Black	C50.4-Upper-outer quadrant of breast	8010/3: Carcinoma, NOS	T3	N0	T3	N0	Blank(s)	Blank(s)	Any T, Mets	N0	No radiation and/or cancer-directed surgery	Surgery performed	33	Alive	Active follow-up	Alive or dead of other cause	Alive or dead due to cancer	2011	Positive histology	8010-8049: epithelial neoplasms, NOS	0	98	Negative	Negative	Negative
57	Female	Single (never married)	White	C50.8-Overlapping lesion of breast	8500/3: Infiltrating duct carcinoma, NOS	T2	N0	T2	N0	Blank(s)	Blank(s)	Any T, Mets	N0	Radiation after surgery	Surgery performed	17	Alive	Active follow-up	Alive or dead of other cause	Alive or dead due to cancer	2012	Positive histology	8500-8549: ductal and lobular neoplasms	1	0	Negative	Negative	Negative
69	Female	Married (including common law)	White	C50.4-Upper-outer quadrant of breast	8522/3: Infiltrating duct and lobular carcinoma	T3	N3a	T3	N3a	Blank(s)	Blank(s)	Any T, Mets	N3	Radiation after surgery	Surgery performed	22	Alive	Active follow-up	Alive or dead of other cause	Alive or dead due to cancer	2012	Positive histology	8500-8549: ductal and lobular neoplasms	23	20	Positive	Positive	Negative
59	Female	Married (including common law)	White	C50.5-Lower-outer quadrant of breast	8520/3: Lobular carcinoma, NOS	T3	N3a	T3	N3a	Blank(s)	Blank(s)	Any T, Mets	N3	Radiation after surgery	Surgery performed	16	Alive	Active follow-up	Alive or dead of other cause	Alive or dead due to cancer	2012	Positive histology	8500-8549: ductal and lobular neoplasms	20	20	Positive	Positive	Negative
62	Female	Widowed	White	C50.8-Overlapping lesion of breast	8523/3: Infiltrating duct mixed with other types of carcinoma	T4a	N0(i-)	T4a	N0(i-)	Blank(s)	Blank(s)	Any T, Mets	N0	Radiation prior to surgery	Surgery performed	22	Alive	Active follow-up	Alive or dead of other cause	Alive or dead due to cancer	2012	Positive histology	8500-8549: ductal and lobular neoplasms	2	0	Positive	Positive	Negative
31	Female	Single (never married)	Black	C50.9-Breast, NOS	8500/3: Infiltrating duct carcinoma, NOS	T3	N2NOS	T3	N2NOS	Blank(s)	Blank(s)	Any T, Mets	N2	No radiation and/or cancer-directed surgery	Surgery performed	16	Dead	Active follow-up	Dead (attributable to this cancer dx)	Alive or dead due to cancer	2012	Positive histology	8500-8549: ductal and lobular neoplasms	24	5	Negative	Negative	Negative
65	Female	Single (never married)	White	C50.5-Lower-outer quadrant of breast	8500/3: Infiltrating duct carcinoma, NOS	T4NOS	N1NOS	T4NOS	N1NOS	Blank(s)	Blank(s)	Any T, Mets	N1	No radiation and/or cancer-directed surgery	Surgery performed	3	Dead	Active follow-up	Dead (attributable to this cancer dx)	Alive or dead due to cancer	2012	Positive histology	8500-8549: ductal and lobular neoplasms	97	97	Negative	Negative	Negative
83	Female	Widowed	White	C50.4-Upper-outer quadrant of breast	8520/3: Lobular carcinoma, NOS	T2	N1	T2	N1	Blank(s)	Blank(s)	Any T, Mets	N3	Radiation after surgery	Surgery performed	17	Alive	Active follow-up	Alive or dead of other cause	Alive or dead due to cancer	2012	Positive histology	8500-8549: ductal and lobular neoplasms	0	98	Positive	Positive	Negative
68	Female	Single (never married)	White	C50.1-Central portion of breast	8500/3: Infiltrating duct carcinoma, NOS	T4d	N2a	T4d	N2a	Blank(s)	Blank(s)	Any T, Mets	N2	Radiation after surgery	Surgery performed	15	Alive	Active follow-up	Alive or dead of other cause	Alive or dead due to cancer	2012	Positive histology	8500-8549: ductal and lobular neoplasms	17	9	Positive	Positive	Negative
80	Female	Widowed	Black	C50.1-Central portion of breast	8500/3: Infiltrating duct carcinoma, NOS	T4b	N1	T4b	N1	Blank(s)	Blank(s)	Any T, Mets	N1	No radiation and/or cancer-directed surgery	Surgery performed	10	Dead	Active follow-up	Dead (attributable to this cancer dx)	Alive or dead due to cancer	2012	Positive histology	8500-8549: ductal and lobular neoplasms	0	98	Negative	Negative	Negative
53	Male	Single (never married)	White	C50.9-Breast, NOS	8500/3: Infiltrating duct carcinoma, NOS	T4b	N2a	T4b	N2a	Blank(s)	Blank(s)	Any T, Mets	N2	Radiation after surgery	Surgery performed	17	Alive	Active follow-up	Alive or dead of other cause	Alive or dead due to cancer	2012	Positive histology	8500-8549: ductal and lobular neoplasms	22	5	Positive	Positive	Negative
71	Female	Married (including common law)	White	C50.1-Central portion of breast	8500/3: Infiltrating duct carcinoma, NOS	T2	N0	T2	N0	Blank(s)	Blank(s)	Any T, Mets	N0	Radiation after surgery	Surgery performed	20	Alive	Active follow-up	Alive or dead of other cause	Alive or dead due to cancer	2012	Positive histology	8500-8549: ductal and lobular neoplasms	0	98	Positive	Positive	Negative
51	Female	Single (never married)	White	C50.4-Upper-outer quadrant of breast	8500/3: Infiltrating duct carcinoma, NOS	T2	N3a	T2	N3a	Blank(s)	Blank(s)	Any T, Mets	N3	Radiation after surgery	Surgery performed	14	Alive	Active follow-up	Alive or dead of other cause	Alive or dead due to cancer	2012	Positive histology	8500-8549: ductal and lobular neoplasms	17	16	Positive	Positive	Negative
38	Female	Married (including common law)	Black	C50.8-Overlapping lesion of breast	8500/3: Infiltrating duct carcinoma, NOS	T4NOS	N2a	T4NOS	N2a	Blank(s)	Blank(s)	Any T, Mets	N3	Radiation after surgery	Surgery performed	16	Alive	Active follow-up	Alive or dead of other cause	Alive or dead due to cancer	2012	Positive histology	8500-8549: ductal and lobular neoplasms	0	98	Negative	Positive	Negative
87	Female	Married (including common law)	White	C50.9-Breast, NOS	8507/3: Ductal carcinoma, micropapillary	T4d	N2a	T4d	N2a	Blank(s)	Blank(s)	Any T, Mets	N3	No radiation and/or cancer-directed surgery	Surgery performed	1	Dead	Active follow-up	Dead (attributable to this cancer dx)	Alive or dead due to cancer	2012	Positive histology	8500-8549: ductal and lobular neoplasms	0	98	Negative	Positive	Negative
40	Female	Married (including common law)	White	C50.8-Overlapping lesion of breast	8500/3: Infiltrating duct carcinoma, NOS	T2	N1	T2	N1	Blank(s)	Blank(s)	Any T, Mets	N1	Radiation after surgery	Surgery performed	12	Alive	Active follow-up	Alive or dead of other cause	Alive or dead due to cancer	2012	Positive histology	8500-8549: ductal and lobular neoplasms	11	7	Positive	Positive	Negative
67	Female	Married (including common law)	White	C50.4-Upper-outer quadrant of breast	8520/3: Lobular carcinoma, NOS	T2	N3a	T2	N3a	Blank(s)	Blank(s)	Any T, Mets	N3	Radiation after surgery	Surgery performed	11	Alive	Active follow-up	Alive or dead of other cause	Alive or dead due to cancer	2013	Positive histology	8500-8549: ductal and lobular neoplasms	16	13	Positive	Positive	Negative
68	Female	Married (including common law)	American Indian/Alaska Native	C50.8-Overlapping lesion of breast	8522/3: Infiltrating duct and lobular carcinoma	T2	N1	T2	N1	Blank(s)	Blank(s)	Any T, Mets	N1	Radiation before and after surgery	Surgery performed	10	Alive	Active follow-up	Alive or dead of other cause	Alive or dead due to cancer	2013	Positive histology	8500-8549: ductal and lobular neoplasms	1	1	Positive	Positive	Negative
57	Female	Unknown	Kampuchean (1988+)	C50.4-Upper-outer quadrant of breast	8500/3: Infiltrating duct carcinoma, NOS	T2	N2a	T2	N2a	Blank(s)	Blank(s)	Any T, Mets	N3	Radiation after surgery	Surgery performed	19	Alive	Active follow-up	Alive or dead of other cause	Alive or dead due to cancer	2012	Positive histology	8500-8549: ductal and lobular neoplasms	4	4	Positive	Positive	Negative
56	Female	Married (including common law)	White	C50.5-Lower-outer quadrant of breast	8500/3: Infiltrating duct carcinoma, NOS	T2	N3c	T2	N3c	Blank(s)	Blank(s)	Any T, Mets	N3	Radiation prior to surgery	Surgery performed	9	Alive	Active follow-up	Alive or dead of other cause	Alive or dead due to cancer	2013	Positive histology	8500-8549: ductal and lobular neoplasms	0	98	Positive	Positive	Negative
51	Female	Married (including common law)	Black	C50.9-Breast, NOS	8500/3: Infiltrating duct carcinoma, NOS	T4d	N1a	T4d	N1a	Blank(s)	Blank(s)	Any T, Mets	N1	No radiation and/or cancer-directed surgery	Surgery performed	6	Dead	Active follow-up	Dead (attributable to this cancer dx)	Alive or dead due to cancer	2012	Positive histology	8500-8549: ductal and lobular neoplasms	5	1	Negative	Negative	Negative
89	Female	Widowed	White	C50.6-Axillary tail of breast	8575/3: Metaplastic carcinoma, NOS	T4b	N1a	T4b	N1a	Blank(s)	Blank(s)	Any T, Mets	N1	No radiation and/or cancer-directed surgery	Surgery performed	7	Alive	Active follow-up	Alive or dead of other cause	Alive or dead due to cancer	2013	Positive histology	8560-8579: complex epithelial neoplasms	3	1	Positive	Negative	Negative
63	Female	Married (including common law)	White	C50.9-Breast, NOS	8500/3: Infiltrating duct carcinoma, NOS	T1b	N1a	T1b	N1a	Blank(s)	Blank(s)	Any T, Mets	N1	No radiation and/or cancer-directed surgery	Surgery performed	12	Alive	Active follow-up	Alive or dead of other cause	Alive or dead due to cancer	2012	Positive histology	8500-8549: ductal and lobular neoplasms	12	2	Negative	Negative	Negative
72	Female	Married (including common law)	White	C50.4-Upper-outer quadrant of breast	8520/3: Lobular carcinoma, NOS	T2	N0	T2	N0	Blank(s)	Blank(s)	Any T, Mets	N0	No radiation and/or cancer-directed surgery	Surgery performed	7	Dead	Active follow-up	Dead (attributable to this cancer dx)	Alive or dead due to cancer	2013	Positive histology	8500-8549: ductal and lobular neoplasms	6	0	Positive	Negative	Negative
49	Female	Single (never married)	Black	C50.8-Overlapping lesion of breast	8500/3: Infiltrating duct carcinoma, NOS	T2	N2a	T2	N2a	Blank(s)	Blank(s)	Any T, Mets	N2	No radiation and/or cancer-directed surgery	Surgery performed	8	Alive	Active follow-up	Alive or dead of other cause	Alive or dead due to cancer	2013	Positive histology	8500-8549: ductal and lobular neoplasms	12	7	Negative	Negative	Negative
56	Female	Married (including common law)	White	C50.8-Overlapping lesion of breast	8500/3: Infiltrating duct carcinoma, NOS	T4b	N0	T4b	N0	Blank(s)	Blank(s)	Any T, Mets	N0	No radiation and/or cancer-directed surgery	Surgery performed	15	Alive	Active follow-up	Alive or dead of other cause	Alive or dead due to cancer	2012	Positive histology	8500-8549: ductal and lobular neoplasms	0	98	Positive	Positive	Negative
61	Female	Widowed	Black	C50.4-Upper-outer quadrant of breast	8500/3: Infiltrating duct carcinoma, NOS	T2	N0	T2	N0	Blank(s)	Blank(s)	Any T, Mets	N0	Radiation after surgery	Surgery performed	11	Alive	Active follow-up	Alive or dead of other cause	Alive or dead due to cancer	2013	Positive histology	8500-8549: ductal and lobular neoplasms	3	0	Negative	Negative	Negative
86	Female	Married (including common law)	White	C50.9-Breast, NOS	8500/3: Infiltrating duct carcinoma, NOS	T1c	N0	T1c	N0	Blank(s)	Blank(s)	Any T, Mets	N0	No radiation and/or cancer-directed surgery	Surgery performed	7	Alive	Active follow-up	Alive or dead of other cause	Alive or dead due to cancer	2013	Positive histology	8500-8549: ductal and lobular neoplasms	0	98	Positive	Positive	Negative
51	Female	Married (including common law)	White	C50.4-Upper-outer quadrant of breast	8500/3: Infiltrating duct carcinoma, NOS	T2	N1a	T2	N1a	Blank(s)	Blank(s)	Any T, Mets	N1	Radiation after surgery	Surgery performed	6	Alive	Active follow-up	Alive or dead of other cause	Alive or dead due to cancer	2013	Positive histology	8500-8549: ductal and lobular neoplasms	25	3	Positive	Positive	Negative
66	Female	Married (including common law)	Other Asian (1991+)	C50.8-Overlapping lesion of breast	8500/3: Infiltrating duct carcinoma, NOS	T4b	N1	T4b	N1	Blank(s)	Blank(s)	Any T, Mets	N1	Radiation prior to surgery	Surgery performed	6	Alive	Active follow-up	Alive or dead of other cause	Alive or dead due to cancer	2013	Positive histology	8500-8549: ductal and lobular neoplasms	9	3	Positive	Positive	Negative
59	Female	Married (including common law)	White	C50.1-Central portion of breast	8520/3: Lobular carcinoma, NOS	T4b	N1a	T4b	N1a	Blank(s)	Blank(s)	Any T, Mets	N3	No radiation and/or cancer-directed surgery	Surgery performed	14	Alive	Active follow-up	Alive or dead of other cause	Alive or dead due to cancer	2012	Positive histology	8500-8549: ductal and lobular neoplasms	2	2	Positive	Negative	Negative
55	Female	Unknown	White	C50.3-Lower-inner quadrant of breast	8500/3: Infiltrating duct carcinoma, NOS	T3	N1a	T3	N1a	Blank(s)	Blank(s)	Any T, Mets	N1	Radiation after surgery	Surgery performed	14	Alive	Active follow-up	Alive or dead of other cause	Alive or dead due to cancer	2012	Positive histology	8500-8549: ductal and lobular neoplasms	3	3	Positive	Negative	Negative
72	Female	Married (including common law)	Black	C50.4-Upper-outer quadrant of breast	8500/3: Infiltrating duct carcinoma, NOS	T4c	N3a	T4c	N3a	Blank(s)	Blank(s)	Any T, Mets	N3	Radiation after surgery	Surgery performed	5	Alive	Active follow-up	Alive or dead of other cause	Alive or dead due to cancer	2013	Positive histology	8500-8549: ductal and lobular neoplasms	11	95	Negative	Negative	Negative
90	Female	Married (including common law)	White	C50.1-Central portion of breast	8520/3: Lobular carcinoma, NOS	T4b	N1	T4b	N1	Blank(s)	Blank(s)	Any T, Mets	N1	No radiation and/or cancer-directed surgery	Surgery performed	1	Dead	Active follow-up	Dead (attributable to this cancer dx)	Alive or dead due to cancer	2013	Positive histology	8500-8549: ductal and lobular neoplasms	0	98	Positive	Negative	Negative
66	Female	Married (including common law)	White	C50.9-Breast, NOS	8575/3: Metaplastic carcinoma, NOS	T4b	N0	T4b	N0	Blank(s)	Blank(s)	Any T, Mets	N0	No radiation and/or cancer-directed surgery	Surgery performed	7	Alive	Active follow-up	Alive or dead of other cause	Alive or dead due to cancer	2013	Positive histology	8560-8579: complex epithelial neoplasms	0	98	Negative	Negative	Negative
88	Female	Widowed	White	C50.3-Lower-inner quadrant of breast	8500/3: Infiltrating duct carcinoma, NOS	T2	N0	T2	N0	Blank(s)	Blank(s)	Any T, Mets	N0	No radiation and/or cancer-directed surgery	Surgery performed	3	Dead	Active follow-up	Dead (attributable to this cancer dx)	Alive or dead due to cancer	2012	Positive histology	8500-8549: ductal and lobular neoplasms	0	98	Negative	Negative	Negative
66	Female	Married (including common law)	White	C50.9-Breast, NOS	8500/3: Infiltrating duct carcinoma, NOS	T3	N1a	T3	N1a	Blank(s)	Blank(s)	Any T, Mets	N1	No radiation and/or cancer-directed surgery	Surgery performed	4	Alive	Active follow-up	Alive or dead of other cause	Alive or dead due to cancer	2013	Positive histology	8500-8549: ductal and lobular neoplasms	19	3	Positive	Positive	Negative
76	Female	Married (including common law)	White	C50.0-Nipple	8524/3: Infiltrating lobular mixed with other types of carcinoma	T3	N1a	T3	N1a	Blank(s)	Blank(s)	Any T, Mets	N1	No radiation and/or cancer-directed surgery	Surgery performed	5	Alive	Active follow-up	Alive or dead of other cause	Alive or dead due to cancer	2013	Positive histology	8500-8549: ductal and lobular neoplasms	4	3	Positive	Positive	Negative
66	Female	Married (including common law)	White	C50.1-Central portion of breast	8500/3: Infiltrating duct carcinoma, NOS	T3	N0	T3	N0	Blank(s)	Blank(s)	Any T, Mets	N0	No radiation and/or cancer-directed surgery	Surgery performed	7	Alive	Active follow-up	Alive or dead of other cause	Alive or dead due to cancer	2013	Positive histology	8500-8549: ductal and lobular neoplasms	0	98	Positive	Positive	Negative
49	Female	Divorced	White	C50.9-Breast, NOS	8500/3: Infiltrating duct carcinoma, NOS	T4b	N2a	T4d	N2a	Blank(s)	Blank(s)	Any T, Mets	N2	No radiation and/or cancer-directed surgery	Surgery performed	11	Alive	Active follow-up	Alive or dead of other cause	Alive or dead due to cancer	2013	Positive histology	8500-8549: ductal and lobular neoplasms	11	8	Positive	Positive	Negative
49	Female	Single (never married)	Asian Indian (2010+)	C50.8-Overlapping lesion of breast	8500/3: Infiltrating duct carcinoma, NOS	T4b	N2a	T4b	N2a	Blank(s)	Blank(s)	Any T, Mets	N2	Radiation after surgery	Surgery performed	1	Alive	Active follow-up	Alive or dead of other cause	Alive or dead due to cancer	2013	Positive histology	8500-8549: ductal and lobular neoplasms	6	4	Positive	Positive	Negative
88	Female	Married (including common law)	White	C50.8-Overlapping lesion of breast	8500/3: Infiltrating duct carcinoma, NOS	T3	N3a	T3	N3a	Blank(s)	Blank(s)	Any T, Mets	N3	No radiation and/or cancer-directed surgery	Surgery performed	11	Alive	Active follow-up	Alive or dead of other cause	Alive or dead due to cancer	2013	Positive histology	8500-8549: ductal and lobular neoplasms	17	13	Positive	Positive	Negative
65	Female	Divorced	White	C50.4-Upper-outer quadrant of breast	8500/3: Infiltrating duct carcinoma, NOS	T4d	N3a	T4d	N3a	Blank(s)	Blank(s)	Any T, Mets	N3	Radiation after surgery	Surgery performed	2	Alive	Active follow-up	Alive or dead of other cause	Alive or dead due to cancer	2013	Positive histology	8500-8549: ductal and lobular neoplasms	15	15	Negative	Negative	Negative
52	Female	Single (never married)	Black	C50.4-Upper-outer quadrant of breast	8500/3: Infiltrating duct carcinoma, NOS	T4b	N1a	T4b	N1a	Blank(s)	Blank(s)	Any T, Mets	N1	Radiation after surgery	Surgery performed	3	Alive	Active follow-up	Alive or dead of other cause	Alive or dead due to cancer	2013	Positive histology	8500-8549: ductal and lobular neoplasms	1	1	Negative	Negative	Negative
70	Female	Divorced	Black	C50.1-Central portion of breast	8500/3: Infiltrating duct carcinoma, NOS	T1b	N0	T1b	N0	Blank(s)	Blank(s)	Any T, Mets	N0	Radiation after surgery	Surgery performed	4	Dead	Active follow-up	Alive or dead of other cause	Dead (attributable to causes other than this cancer dx)	2013	Positive histology	8500-8549: ductal and lobular neoplasms	5	0	Positive	Positive	Negative
65	Female	Married (including common law)	White	C50.9-Breast, NOS	8480/3: Mucinous adenocarcinoma	T4b	N1	T4b	N1	Blank(s)	Blank(s)	Any T, Mets	N1	Radiation prior to surgery	Surgery performed	8	Alive	Active follow-up	Alive or dead of other cause	Alive or dead due to cancer	2013	Positive histology	8440-8499: cystic, mucinous and serous neoplasms	0	98	Positive	Positive	Negative
54	Female	Single (never married)	Black	C50.8-Overlapping lesion of breast	8500/3: Infiltrating duct carcinoma, NOS	T3	N1mi	T3	N1mi	Blank(s)	Blank(s)	Any T, Mets	N1	Radiation after surgery	Surgery performed	2	Alive	Active follow-up	Alive or dead of other cause	Alive or dead due to cancer	2013	Positive histology	8500-8549: ductal and lobular neoplasms	11	1	Negative	Negative	Negative
52	Female	Married (including common law)	White	C50.8-Overlapping lesion of breast	8500/3: Infiltrating duct carcinoma, NOS	T3	N3b	T3	N3b	Blank(s)	Blank(s)	Any T, Mets	N3	Radiation after surgery	Surgery performed	11	Alive	Active follow-up	Alive or dead of other cause	Alive or dead due to cancer	2013	Positive histology	8500-8549: ductal and lobular neoplasms	95	95	Positive	Positive	Negative
48	Female	Married (including common law)	White	C50.4-Upper-outer quadrant of breast	8500/3: Infiltrating duct carcinoma, NOS	T2	N1NOS	T2	N1NOS	Blank(s)	Blank(s)	Any T, Mets	N1	No radiation and/or cancer-directed surgery	Surgery performed	1	Alive	Active follow-up	Alive or dead of other cause	Alive or dead due to cancer	2013	Positive histology	8500-8549: ductal and lobular neoplasms	16	7	Positive	Positive	Negative
65	Female	Married (including common law)	White	C50.4-Upper-outer quadrant of breast	8522/3: Infiltrating duct and lobular carcinoma	T3	N3a	T3	N3a	Blank(s)	Blank(s)	Any T, Mets	N3	No radiation and/or cancer-directed surgery	Surgery performed	2	Alive	Active follow-up	Alive or dead of other cause	Alive or dead due to cancer	2013	Positive histology	8500-8549: ductal and lobular neoplasms	16	16	Positive	Positive	Negative
79	Female	Divorced	White	C50.6-Axillary tail of breast	8500/3: Infiltrating duct carcinoma, NOS	T4b	N2a	T4b	N2a	Blank(s)	Blank(s)	Any T, Mets	N2	No radiation and/or cancer-directed surgery	Surgery performed	2	Alive	Active follow-up	Alive or dead of other cause	Alive or dead due to cancer	2013	Positive histology	8500-8549: ductal and lobular neoplasms	11	5	Positive	Positive	Negative
77	Female	Unknown	White	C50.1-Central portion of breast	8500/3: Infiltrating duct carcinoma, NOS	T1c	N0	T1c	N0	Blank(s)	Blank(s)	Any T, Mets	N0	No radiation and/or cancer-directed surgery	Surgery performed	8	Alive	Active follow-up	Alive or dead of other cause	Alive or dead due to cancer	2013	Positive histology	8500-8549: ductal and lobular neoplasms	0	98	Positive	Positive	Negative
85	Female	Married (including common law)	White	C50.4-Upper-outer quadrant of breast	8500/3: Infiltrating duct carcinoma, NOS	T2	N3a	T2	N3a	Blank(s)	Blank(s)	Any T, Mets	N3	Radiation after surgery	Surgery performed	5	Alive	Active follow-up	Alive or dead of other cause	Alive or dead due to cancer	2013	Positive histology	8500-8549: ductal and lobular neoplasms	18	18	Negative	Negative	Negative
59	Female	Single (never married)	Black	C50.9-Breast, NOS	8500/3: Infiltrating duct carcinoma, NOS	T4a	N0	T4a	N0	Blank(s)	Blank(s)	Any T, Mets	N0	No radiation and/or cancer-directed surgery	Surgery performed	3	Alive	Active follow-up	Alive or dead of other cause	Alive or dead due to cancer	2013	Positive histology	8500-8549: ductal and lobular neoplasms	0	98	Positive	Positive	Negative
60	Female	Unknown	White	C50.1-Central portion of breast	8520/3: Lobular carcinoma, NOS	T2	N2a	T2	N2a	Blank(s)	Blank(s)	Any T, Mets	N2	No radiation and/or cancer-directed surgery	Surgery performed	7	Alive	Active follow-up	Alive or dead of other cause	Alive or dead due to cancer	2013	Positive histology	8500-8549: ductal and lobular neoplasms	7	7	Positive	Negative	Negative
71	Female	Unknown	Black	C50.8-Overlapping lesion of breast	8500/3: Infiltrating duct carcinoma, NOS	T2	N2a	T2	N2a	Blank(s)	Blank(s)	Any T, Mets	N2	No radiation and/or cancer-directed surgery	Surgery performed	4	Alive	Active follow-up	Alive or dead of other cause	Alive or dead due to cancer	2013	Positive histology	8500-8549: ductal and lobular neoplasms	12	4	Positive	Positive	Negative
70	Female	Married (including common law)	Black	C50.4-Upper-outer quadrant of breast	8500/3: Infiltrating duct carcinoma, NOS	T2	N1a	T2	N1a	Blank(s)	Blank(s)	Any T, Mets	N1	Radiation before and after surgery	Surgery performed	2	Alive	Active follow-up	Alive or dead of other cause	Alive or dead due to cancer	2013	Positive histology	8500-8549: ductal and lobular neoplasms	23	3	Negative	Negative	Negative
61	Female	Widowed	Black	C50.4-Upper-outer quadrant of breast	8500/3: Infiltrating duct carcinoma, NOS	T3	N2a	T3	N2a	Blank(s)	Blank(s)	Any T, Mets	N2	Radiation after surgery	Surgery performed	2	Alive	Active follow-up	Alive or dead of other cause	Alive or dead due to cancer	2013	Positive histology	8500-8549: ductal and lobular neoplasms	7	0	Negative	Negative	Negative
59	Female	Married (including common law)	Black	C50.9-Breast, NOS	8522/3: Infiltrating duct and lobular carcinoma	T4b	N2a	T4b	N2a	Blank(s)	Blank(s)	Any T, Mets	N2	Radiation after surgery	Surgery performed	8	Alive	Active follow-up	Alive or dead of other cause	Alive or dead due to cancer	2013	Positive histology	8500-8549: ductal and lobular neoplasms	8	8	Positive	Positive	Negative
81	Female	Widowed	White	C50.9-Breast, NOS	8520/3: Lobular carcinoma, NOS	T2	N3a	T2	N3a	Blank(s)	Blank(s)	Any T, Mets	N3	No radiation and/or cancer-directed surgery	Surgery performed	7	Alive	Active follow-up	Alive or dead of other cause	Alive or dead due to cancer	2013	Positive histology	8500-8549: ductal and lobular neoplasms	34	31	Positive	Positive	Negative
56	Female	Married (including common law)	Filipino	C50.8-Overlapping lesion of breast	8500/3: Infiltrating duct carcinoma, NOS	T4b	N1	T4b	N1	Blank(s)	Blank(s)	Any T, Mets	N1	Radiation prior to surgery	Surgery performed	47	Alive	Active follow-up	Alive or dead of other cause	Alive or dead due to cancer	2010	Positive histology	8500-8549: ductal and lobular neoplasms	0	98	Positive	Positive	Negative
61	Female	Single (never married)	Hawaiian	C50.1-Central portion of breast	8500/3: Infiltrating duct carcinoma, NOS	T3	N2a	T3	N2a	Blank(s)	Blank(s)	Any T, Mets	N2	Radiation after surgery	Surgery performed	11	Dead	Active follow-up	Dead (attributable to this cancer dx)	Alive or dead due to cancer	2010	Positive histology	8500-8549: ductal and lobular neoplasms	10	7	Positive	Negative	Negative
56	Female	Single (never married)	Hawaiian	C50.1-Central portion of breast	8500/3: Infiltrating duct carcinoma, NOS	T2	N1mi	T2	N1mi	Blank(s)	Blank(s)	Any T, Mets	N1	No radiation and/or cancer-directed surgery	Surgery performed	45	Alive	Active follow-up	Alive or dead of other cause	Alive or dead due to cancer	2010	Positive histology	8500-8549: ductal and lobular neoplasms	3	1	Positive	Positive	Negative
68	Female	Divorced	Japanese	C50.9-Breast, NOS	8500/3: Infiltrating duct carcinoma, NOS	T4b	N1a	T4b	N1a	Blank(s)	Blank(s)	Any T, Mets	N1	No radiation and/or cancer-directed surgery	Surgery performed	37	Alive	Active follow-up	Alive or dead of other cause	Alive or dead due to cancer	2010	Positive histology	8500-8549: ductal and lobular neoplasms	1	1	Positive	Positive	Negative
69	Female	Married (including common law)	White	C50.4-Upper-outer quadrant of breast	8520/3: Lobular carcinoma, NOS	T2	N3a	T2	N3a	Blank(s)	Blank(s)	Any T, Mets	N3	Radiation after surgery	Surgery performed	36	Alive	Active follow-up	Alive or dead of other cause	Alive or dead due to cancer	2010	Positive histology	8500-8549: ductal and lobular neoplasms	18	15	Positive	Positive	Negative
69	Female	Married (including common law)	Filipino	C50.4-Upper-outer quadrant of breast	8500/3: Infiltrating duct carcinoma, NOS	T4c	N1	T4c	N1	Blank(s)	Blank(s)	Any T, Mets	N1	No radiation and/or cancer-directed surgery	Surgery performed	20	Dead	Active follow-up	Dead (attributable to this cancer dx)	Alive or dead due to cancer	2010	Positive histology	8500-8549: ductal and lobular neoplasms	0	98	Negative	Negative	Negative
59	Female	Married (including common law)	Filipino	C50.4-Upper-outer quadrant of breast	8500/3: Infiltrating duct carcinoma, NOS	T2	N1	T2	N1	Blank(s)	Blank(s)	Any T, Mets	N3	Radiation after surgery	Surgery performed	29	Alive	Active follow-up	Alive or dead of other cause	Alive or dead due to cancer	2011	Positive histology	8500-8549: ductal and lobular neoplasms	0	98	Negative	Negative	Negative
40	Female	Married (including common law)	White	C50.9-Breast, NOS	8500/3: Infiltrating duct carcinoma, NOS	T2	N3a	T2	N3a	Blank(s)	Blank(s)	Any T, Mets	N3	Radiation after surgery	Surgery performed	15	Dead	Active follow-up	Dead (attributable to this cancer dx)	Alive or dead due to cancer	2011	Positive histology	8500-8549: ductal and lobular neoplasms	13	11	Negative	Negative	Negative
60	Female	Married (including common law)	Chinese	C50.3-Lower-inner quadrant of breast	8500/3: Infiltrating duct carcinoma, NOS	T2	N1	T2	N1	Blank(s)	Blank(s)	Any T, Mets	N1	Radiation after surgery	Surgery performed	11	Dead	Active follow-up	Dead (attributable to this cancer dx)	Alive or dead due to cancer	2011	Positive histology	8500-8549: ductal and lobular neoplasms	0	98	Positive	Positive	Negative
62	Female	Married (including common law)	Japanese	C50.2-Upper-inner quadrant of breast	8520/3: Lobular carcinoma, NOS	T2	N2a	T2	N2a	Blank(s)	Blank(s)	Any T, Mets	N2	Radiation after surgery	Surgery performed	23	Dead	Active follow-up	Dead (attributable to this cancer dx)	Alive or dead due to cancer	2011	Positive histology	8500-8549: ductal and lobular neoplasms	6	6	Positive	Positive	Negative
73	Male	Married (including common law)	Hawaiian	C50.1-Central portion of breast	8500/3: Infiltrating duct carcinoma, NOS	T3	N3b	T3	N3b	Blank(s)	Blank(s)	Any T, Mets	N3	No radiation and/or cancer-directed surgery	Surgery performed	22	Dead	Active follow-up	Dead (attributable to this cancer dx)	Alive or dead due to cancer	2011	Positive histology	8500-8549: ductal and lobular neoplasms	21	21	Positive	Positive	Negative
34	Female	Married (including common law)	Asian Indian or Pakistani, NOS (1988+)	C50.9-Breast, NOS	8500/3: Infiltrating duct carcinoma, NOS	T1c	N1a	T1c	N1a	Blank(s)	Blank(s)	Any T, Mets	N3	Radiation after surgery	Surgery performed	35	Alive	Active follow-up	Alive or dead of other cause	Alive or dead due to cancer	2011	Positive histology	8500-8549: ductal and lobular neoplasms	7	2	Positive	Positive	Negative
72	Female	Widowed	Micronesian, NOS (1991+)	C50.9-Breast, NOS	8500/3: Infiltrating duct carcinoma, NOS	TX	N1	TX	N1	Blank(s)	Blank(s)	Any T, Mets	N3	No radiation and/or cancer-directed surgery	Surgery performed	14	Dead	Active follow-up	Dead (attributable to this cancer dx)	Alive or dead due to cancer	2012	Positive histology	8500-8549: ductal and lobular neoplasms	95	95	Positive	Positive	Negative
57	Female	Divorced	White	C50.5-Lower-outer quadrant of breast	8500/3: Infiltrating duct carcinoma, NOS	T4d	N3c	T4d	N3c	Blank(s)	Blank(s)	Any T, Mets	N3	Radiation after surgery	Surgery performed	26	Alive	Active follow-up	Alive or dead of other cause	Alive or dead due to cancer	2011	Positive histology	8500-8549: ductal and lobular neoplasms	95	95	Positive	Negative	Negative
53	Female	Single (never married)	Japanese	C50.1-Central portion of breast	8520/3: Lobular carcinoma, NOS	T1c	N2NOS	T1c	N2NOS	Blank(s)	Blank(s)	Any T, Mets	N2	Radiation after surgery	Surgery performed	29	Alive	Active follow-up	Alive or dead of other cause	Alive or dead due to cancer	2011	Positive histology	8500-8549: ductal and lobular neoplasms	5	5	Positive	Positive	Negative
63	Male	Married (including common law)	White	C50.1-Central portion of breast	8500/3: Infiltrating duct carcinoma, NOS	T2	N0	T2	N0	Blank(s)	Blank(s)	Any T, Mets	N0	Radiation after surgery	Surgery performed	30	Alive	Active follow-up	Alive or dead of other cause	Alive or dead due to cancer	2011	Positive histology	8500-8549: ductal and lobular neoplasms	0	98	Positive	Positive	Negative
79	Female	Unknown	White	C50.1-Central portion of breast	8500/3: Infiltrating duct carcinoma, NOS	T2	N3a	T2	N3a	Blank(s)	Blank(s)	Any T, Mets	N3	No radiation and/or cancer-directed surgery	Surgery performed	13	Alive	Active follow-up	Alive or dead of other cause	Alive or dead due to cancer	2012	Positive histology	8500-8549: ductal and lobular neoplasms	26	10	Positive	Negative	Negative
80	Female	Divorced	White	C50.9-Breast, NOS	8520/3: Lobular carcinoma, NOS	T4b	N3a	T4b	N3a	Blank(s)	Blank(s)	Any T, Mets	N3	Radiation after surgery	Surgery performed	7	Dead	Active follow-up	Dead (attributable to this cancer dx)	Alive or dead due to cancer	2013	Positive histology	8500-8549: ductal and lobular neoplasms	18	14	Positive	Negative	Negative
53	Female	Married (including common law)	White	C50.4-Upper-outer quadrant of breast	8520/3: Lobular carcinoma, NOS	T2	N2b	T2	N2b	Blank(s)	Blank(s)	Any T, Mets	N2	No radiation and/or cancer-directed surgery	Surgery performed	13	Alive	Active follow-up	Alive or dead of other cause	Alive or dead due to cancer	2012	Positive histology	8500-8549: ductal and lobular neoplasms	0	98	Positive	Positive	Negative
66	Female	Widowed	Hawaiian	C50.5-Lower-outer quadrant of breast	8522/3: Infiltrating duct and lobular carcinoma	T3	N1a	T3	N1a	Blank(s)	Blank(s)	Any T, Mets	N1	No radiation and/or cancer-directed surgery	Surgery performed	7	Dead	Active follow-up	Dead (attributable to this cancer dx)	Alive or dead due to cancer	2012	Positive histology	8500-8549: ductal and lobular neoplasms	7	1	Positive	Negative	Negative
42	Female	Divorced	Hawaiian	C50.2-Upper-inner quadrant of breast	8500/3: Infiltrating duct carcinoma, NOS	T2	N0(i-)	T2	N0(i-)	Blank(s)	Blank(s)	Any T, Mets	N0	Radiation after surgery	Surgery performed	14	Alive	Active follow-up	Alive or dead of other cause	Alive or dead due to cancer	2012	Positive histology	8500-8549: ductal and lobular neoplasms	3	0	Positive	Positive	Negative
45	Female	Single (never married)	Filipino	C50.9-Breast, NOS	8500/3: Infiltrating duct carcinoma, NOS	T2	N1mi	T2	N1mi	Blank(s)	Blank(s)	Any T, Mets	N1	No radiation and/or cancer-directed surgery	Surgery performed	14	Alive	Active follow-up	Alive or dead of other cause	Alive or dead due to cancer	2012	Positive histology	8500-8549: ductal and lobular neoplasms	2	2	Positive	Positive	Negative
64	Female	Married (including common law)	Japanese	C50.4-Upper-outer quadrant of breast	8500/3: Infiltrating duct carcinoma, NOS	T1b	N0(i-)	T1b	N0(i-)	Blank(s)	Blank(s)	Any T, Mets	N0	Radiation after surgery	Surgery performed	12	Alive	Active follow-up	Alive or dead of other cause	Alive or dead due to cancer	2012	Positive histology	8500-8549: ductal and lobular neoplasms	2	0	Positive	Positive	Negative
55	Female	Married (including common law)	White	C50.8-Overlapping lesion of breast	8500/3: Infiltrating duct carcinoma, NOS	T3	N1mi	T3	N1mi	Blank(s)	Blank(s)	Any T, Mets	N1	No radiation and/or cancer-directed surgery	Surgery performed	14	Alive	Active follow-up	Alive or dead of other cause	Alive or dead due to cancer	2012	Positive histology	8500-8549: ductal and lobular neoplasms	3	1	Positive	Negative	Negative
65	Female	Single (never married)	Japanese	C50.0-Nipple	8520/3: Lobular carcinoma, NOS	T3	N3a	T3	N3a	Blank(s)	Blank(s)	Any T, Mets	N3	Radiation after surgery	Surgery performed	13	Alive	Active follow-up	Alive or dead of other cause	Alive or dead due to cancer	2012	Positive histology	8500-8549: ductal and lobular neoplasms	13	13	Positive	Positive	Negative
58	Female	Married (including common law)	Chinese	C50.1-Central portion of breast	8500/3: Infiltrating duct carcinoma, NOS	T4a	N3a	T4a	N3a	Blank(s)	Blank(s)	Any T, Mets	N3	Radiation after surgery	Surgery performed	15	Alive	Active follow-up	Alive or dead of other cause	Alive or dead due to cancer	2012	Positive histology	8500-8549: ductal and lobular neoplasms	14	13	Positive	Positive	Negative
75	Female	Married (including common law)	Filipino	C50.8-Overlapping lesion of breast	8500/3: Infiltrating duct carcinoma, NOS	T3	N1a	T3	N1a	Blank(s)	Blank(s)	Any T, Mets	N1	No radiation and/or cancer-directed surgery	Surgery performed	4	Alive	Active follow-up	Alive or dead of other cause	Alive or dead due to cancer	2013	Positive histology	8500-8549: ductal and lobular neoplasms	13	2	Positive	Positive	Negative
54	Female	Divorced	White	C50.2-Upper-inner quadrant of breast	8500/3: Infiltrating duct carcinoma, NOS	T3	N2a	T3	N2a	Blank(s)	Blank(s)	Any T, Mets	N2	Radiation after surgery	Surgery performed	2	Alive	Active follow-up	Alive or dead of other cause	Alive or dead due to cancer	2013	Positive histology	8500-8549: ductal and lobular neoplasms	17	5	Negative	Negative	Negative
52	Female	Single (never married)	Hawaiian	C50.1-Central portion of breast	8500/3: Infiltrating duct carcinoma, NOS	T2	N3a	T2	N3a	Blank(s)	Blank(s)	Any T, Mets	N3	No radiation and/or cancer-directed surgery	Surgery performed	6	Alive	Active follow-up	Alive or dead of other cause	Alive or dead due to cancer	2013	Positive histology	8500-8549: ductal and lobular neoplasms	12	10	Positive	Positive	Negative
60	Female	Divorced	White	C50.5-Lower-outer quadrant of breast	8500/3: Infiltrating duct carcinoma, NOS	T4b	N1	T4b	N1	Blank(s)	Blank(s)	Any T, Mets	N3	No radiation and/or cancer-directed surgery	Surgery performed	5	Dead	Active follow-up	Dead (attributable to this cancer dx)	Alive or dead due to cancer	2013	Positive histology	8500-8549: ductal and lobular neoplasms	0	98	Positive	Negative	Negative
63	Female	Widowed	White	C50.8-Overlapping lesion of breast	8520/3: Lobular carcinoma, NOS	T3	N3c	T3	N3c	Blank(s)	Blank(s)	Any T, Mets	N3	No radiation and/or cancer-directed surgery	Surgery performed	3	Alive	Active follow-up	Alive or dead of other cause	Alive or dead due to cancer	2013	Positive histology	8500-8549: ductal and lobular neoplasms	0	98	Positive	Negative	Negative
68	Female	Widowed	Japanese	C50.8-Overlapping lesion of breast	8500/3: Infiltrating duct carcinoma, NOS	T4b	N2NOS	T4b	N2NOS	Blank(s)	Blank(s)	Any T, Mets	N2	No radiation and/or cancer-directed surgery	Surgery performed	4	Alive	Active follow-up	Alive or dead of other cause	Alive or dead due to cancer	2013	Positive histology	8500-8549: ductal and lobular neoplasms	0	98	Positive	Positive	Negative
83	Female	Married (including common law)	White	C50.4-Upper-outer quadrant of breast	8500/3: Infiltrating duct carcinoma, NOS	T2	N2a	T2	N2a	Blank(s)	Blank(s)	Any T, Mets	N2	No radiation and/or cancer-directed surgery	Surgery performed	13	Dead	Active follow-up	Dead (attributable to this cancer dx)	Alive or dead due to cancer	2010	Positive histology	8500-8549: ductal and lobular neoplasms	22	6	Positive	Positive	Negative
45	Female	Single (never married)	White	C50.2-Upper-inner quadrant of breast	8523/3: Infiltrating duct mixed with other types of carcinoma	T3	N1	T3	N1	Blank(s)	Blank(s)	Any T, Mets	N1	Radiation after surgery	Surgery performed	46	Alive	Active follow-up	Alive or dead of other cause	Alive or dead due to cancer	2010	Positive histology	8500-8549: ductal and lobular neoplasms	8	3	Positive	Positive	Negative
61	Female	Single (never married)	White	C50.2-Upper-inner quadrant of breast	8522/3: Infiltrating duct and lobular carcinoma	T3	N3a	T3	N3a	Blank(s)	Blank(s)	Any T, Mets	N3	Radiation after surgery	Surgery performed	47	Alive	Active follow-up	Alive or dead of other cause	Alive or dead due to cancer	2010	Positive histology	8500-8549: ductal and lobular neoplasms	10	10	Positive	Positive	Negative
63	Female	Married (including common law)	White	C50.1-Central portion of breast	8500/3: Infiltrating duct carcinoma, NOS	T3	N3a	T3	N3a	Blank(s)	Blank(s)	Any T, Mets	N3	No radiation and/or cancer-directed surgery	Surgery performed	29	Dead	Active follow-up	Dead (attributable to this cancer dx)	Alive or dead due to cancer	2010	Positive histology	8500-8549: ductal and lobular neoplasms	21	20	Negative	Negative	Negative
46	Female	Married (including common law)	White	C50.4-Upper-outer quadrant of breast	8500/3: Infiltrating duct carcinoma, NOS	T2	N1	T2	N1	Blank(s)	Blank(s)	Any T, Mets	N1	Radiation after surgery	Surgery performed	25	Dead	Active follow-up	Dead (attributable to this cancer dx)	Alive or dead due to cancer	2010	Positive histology	8500-8549: ductal and lobular neoplasms	20	4	Negative	Negative	Negative
60	Female	Widowed	White	C50.3-Lower-inner quadrant of breast	8500/3: Infiltrating duct carcinoma, NOS	T4b	N1	T4b	N1	Blank(s)	Blank(s)	Any T, Mets	N1	Radiation after surgery	Surgery performed	47	Alive	Active follow-up	Alive or dead of other cause	Alive or dead due to cancer	2010	Positive histology	8500-8549: ductal and lobular neoplasms	7	1	Positive	Positive	Negative
84	Female	Widowed	White	C50.2-Upper-inner quadrant of breast	8255/3: Adenocarcinoma with mixed subtypes	T4a	N0	T4a	N0	Blank(s)	Blank(s)	Any T, Mets	N0	No radiation and/or cancer-directed surgery	Surgery performed	41	Alive	Active follow-up	Alive or dead of other cause	Alive or dead due to cancer	2010	Positive histology	8140-8389: adenomas and adenocarcinomas	0	98	Positive	Positive	Negative
42	Female	Single (never married)	White	C50.2-Upper-inner quadrant of breast	8500/3: Infiltrating duct carcinoma, NOS	T4d	N3a	T4d	N3a	Blank(s)	Blank(s)	Any T, Mets	N3	Radiation after surgery	Surgery performed	47	Alive	Active follow-up	Alive or dead of other cause	Alive or dead due to cancer	2010	Positive histology	8500-8549: ductal and lobular neoplasms	18	11	Positive	Positive	Negative
46	Female	Married (including common law)	White	C50.8-Overlapping lesion of breast	8500/3: Infiltrating duct carcinoma, NOS	T3	N1a	T3	N1a	Blank(s)	Blank(s)	Any T, Mets	N1	No radiation and/or cancer-directed surgery	Surgery performed	13	Dead	Active follow-up	Dead (attributable to this cancer dx)	Alive or dead due to cancer	2010	Positive histology	8500-8549: ductal and lobular neoplasms	12	1	Negative	Negative	Negative
70	Female	Widowed	White	C50.4-Upper-outer quadrant of breast	8500/3: Infiltrating duct carcinoma, NOS	T4b	N3b	T4b	N3b	Blank(s)	Blank(s)	Any T, Mets	N3	No radiation and/or cancer-directed surgery	Surgery performed	36	Alive	Active follow-up	Alive or dead of other cause	Alive or dead due to cancer	2010	Positive histology	8500-8549: ductal and lobular neoplasms	7	7	Positive	Positive	Negative
58	Female	Widowed	White	C50.9-Breast, NOS	8522/3: Infiltrating duct and lobular carcinoma	T1c	N1	T1c	N1	Blank(s)	Blank(s)	Any T, Mets	N1	No radiation and/or cancer-directed surgery	Surgery performed	40	Alive	Active follow-up	Alive or dead of other cause	Alive or dead due to cancer	2010	Positive histology	8500-8549: ductal and lobular neoplasms	15	8	Positive	Positive	Negative
44	Female	Married (including common law)	White	C50.8-Overlapping lesion of breast	8500/3: Infiltrating duct carcinoma, NOS	T3	N1	T3	N1	Blank(s)	Blank(s)	Any T, Mets	N1	Radiation after surgery	Surgery performed	37	Alive	Active follow-up	Alive or dead of other cause	Alive or dead due to cancer	2010	Positive histology	8500-8549: ductal and lobular neoplasms	39	9	Positive	Positive	Negative
84	Female	Widowed	White	C50.8-Overlapping lesion of breast	8520/3: Lobular carcinoma, NOS	T2	N0	T2	N0	Blank(s)	Blank(s)	Any T, Mets	N0	Radiation prior to surgery	Surgery performed	36	Dead	Active follow-up	Dead (attributable to this cancer dx)	Alive or dead due to cancer	2010	Positive histology	8500-8549: ductal and lobular neoplasms	0	98	Positive	Positive	Negative
65	Female	Married (including common law)	White	C50.4-Upper-outer quadrant of breast	8500/3: Infiltrating duct carcinoma, NOS	T3	N3a	T3	N3a	Blank(s)	Blank(s)	Any T, Mets	N3	Radiation after surgery	Surgery performed	41	Alive	Active follow-up	Alive or dead of other cause	Alive or dead due to cancer	2010	Positive histology	8500-8549: ductal and lobular neoplasms	21	13	Positive	Positive	Negative
39	Female	Single (never married)	White	C50.8-Overlapping lesion of breast	8500/3: Infiltrating duct carcinoma, NOS	T4c	N3a	T4c	N3a	Blank(s)	Blank(s)	Any T, Mets	N3	No radiation and/or cancer-directed surgery	Surgery performed	12	Dead	Active follow-up	Dead (attributable to this cancer dx)	Alive or dead due to cancer	2010	Positive histology	8500-8549: ductal and lobular neoplasms	0	98	Negative	Negative	Negative
59	Female	Married (including common law)	White	C50.4-Upper-outer quadrant of breast	8500/3: Infiltrating duct carcinoma, NOS	T3	N2a	T3	N2a	Blank(s)	Blank(s)	Any T, Mets	N3	Radiation after surgery	Surgery performed	9	Dead	Active follow-up	Dead (attributable to this cancer dx)	Alive or dead due to cancer	2010	Positive histology	8500-8549: ductal and lobular neoplasms	6	6	Positive	Negative	Negative
77	Female	Married (including common law)	White	C50.4-Upper-outer quadrant of breast	8500/3: Infiltrating duct carcinoma, NOS	T2	N3a	T2	N3a	Blank(s)	Blank(s)	Any T, Mets	N3	No radiation and/or cancer-directed surgery	Surgery performed	28	Dead	Active follow-up	Dead (attributable to this cancer dx)	Alive or dead due to cancer	2010	Positive histology	8500-8549: ductal and lobular neoplasms	18	18	Positive	Positive	Negative
76	Female	Married (including common law)	White	C50.4-Upper-outer quadrant of breast	8500/3: Infiltrating duct carcinoma, NOS	T4b	N1a	T4b	N1a	Blank(s)	Blank(s)	Any T, Mets	N1	No radiation and/or cancer-directed surgery	Surgery performed	8	Alive	Active follow-up	Alive or dead of other cause	Alive or dead due to cancer	2010	Positive histology	8500-8549: ductal and lobular neoplasms	9	3	Positive	Positive	Negative
56	Female	Single (never married)	White	C50.8-Overlapping lesion of breast	8541/3: Paget disease and infiltrating ductal carcinoma of breast	T4b	N2a	T4b	N2a	Blank(s)	Blank(s)	Any T, Mets	N2	Radiation prior to surgery	Surgery performed	11	Dead	Active follow-up	Dead (attributable to this cancer dx)	Alive or dead due to cancer	2010	Positive histology	8500-8549: ductal and lobular neoplasms	7	7	Positive	Positive	Negative
55	Female	Divorced	White	C50.4-Upper-outer quadrant of breast	8500/3: Infiltrating duct carcinoma, NOS	T4d	N2a	T4d	N2a	Blank(s)	Blank(s)	Any T, Mets	N2	No radiation and/or cancer-directed surgery	Surgery performed	5	Dead	Active follow-up	Dead (attributable to this cancer dx)	Alive or dead due to cancer	2010	Positive histology	8500-8549: ductal and lobular neoplasms	13	8	Negative	Negative	Negative
55	Female	Married (including common law)	White	C50.4-Upper-outer quadrant of breast	8500/3: Infiltrating duct carcinoma, NOS	T2	N2a	T2	N2a	Blank(s)	Blank(s)	Any T, Mets	N2	No radiation and/or cancer-directed surgery	Surgery performed	14	Dead	Active follow-up	Dead (attributable to this cancer dx)	Alive or dead due to cancer	2010	Positive histology	8500-8549: ductal and lobular neoplasms	15	4	Positive	Positive	Negative
76	Female	Widowed	Black	C50.4-Upper-outer quadrant of breast	8500/3: Infiltrating duct carcinoma, NOS	T4b	N1a	T4b	N1a	Blank(s)	Blank(s)	Any T, Mets	N1	Radiation after surgery	Surgery performed	38	Alive	Active follow-up	Alive or dead of other cause	Alive or dead due to cancer	2010	Positive histology	8500-8549: ductal and lobular neoplasms	2	2	Positive	Positive	Negative
41	Female	Married (including common law)	White	C50.4-Upper-outer quadrant of breast	8500/3: Infiltrating duct carcinoma, NOS	T3	N2a	T3	N2a	Blank(s)	Blank(s)	Any T, Mets	N2	Radiation before and after surgery	Surgery performed	42	Alive	Active follow-up	Alive or dead of other cause	Alive or dead due to cancer	2010	Positive histology	8500-8549: ductal and lobular neoplasms	7	4	Positive	Positive	Negative
65	Female	Divorced	White	C50.6-Axillary tail of breast	8500/3: Infiltrating duct carcinoma, NOS	T2	N1a	T2	N1a	Blank(s)	Blank(s)	Any T, Mets	N1	Radiation after surgery	Surgery performed	37	Alive	Active follow-up	Alive or dead of other cause	Alive or dead due to cancer	2010	Positive histology	8500-8549: ductal and lobular neoplasms	6	3	Positive	Positive	Negative
82	Female	Married (including common law)	White	C50.1-Central portion of breast	8500/3: Infiltrating duct carcinoma, NOS	T4b	N1a	T4b	N1a	Blank(s)	Blank(s)	Any T, Mets	N1	Radiation after surgery	Surgery performed	30	Alive	Active follow-up	Alive or dead of other cause	Alive or dead due to cancer	2011	Positive histology	8500-8549: ductal and lobular neoplasms	1	1	Positive	Positive	Negative
55	Female	Married (including common law)	White	C50.2-Upper-inner quadrant of breast	8500/3: Infiltrating duct carcinoma, NOS	T2	N2a	T2	N2a	Blank(s)	Blank(s)	Any T, Mets	N3	No radiation and/or cancer-directed surgery	Surgery performed	33	Alive	Active follow-up	Alive or dead of other cause	Alive or dead due to cancer	2011	Positive histology	8500-8549: ductal and lobular neoplasms	19	6	Positive	Positive	Negative
47	Female	Married (including common law)	White	C50.9-Breast, NOS	8500/3: Infiltrating duct carcinoma, NOS	T2	N1a	T2	N1a	Blank(s)	Blank(s)	Any T, Mets	N1	Radiation after surgery	Surgery performed	32	Alive	Active follow-up	Alive or dead of other cause	Alive or dead due to cancer	2011	Positive histology	8500-8549: ductal and lobular neoplasms	3	2	Positive	Positive	Negative
82	Female	Divorced	White	C50.1-Central portion of breast	8523/3: Infiltrating duct mixed with other types of carcinoma	T4b	N1a	T4b	N1a	Blank(s)	Blank(s)	Any T, Mets	N1	No radiation and/or cancer-directed surgery	Surgery performed	6	Dead	Active follow-up	Dead (attributable to this cancer dx)	Alive or dead due to cancer	2011	Positive histology	8500-8549: ductal and lobular neoplasms	3	3	Positive	Positive	Negative
66	Female	Married (including common law)	White	C50.9-Breast, NOS	8500/3: Infiltrating duct carcinoma, NOS	T4d	N1a	T4d	N1a	Blank(s)	Blank(s)	Any T, Mets	N1	Radiation prior to surgery	Surgery performed	19	Dead	Active follow-up	Dead (attributable to this cancer dx)	Alive or dead due to cancer	2011	Positive histology	8500-8549: ductal and lobular neoplasms	3	3	Positive	Negative	Negative
78	Female	Married (including common law)	White	C50.9-Breast, NOS	8140/3: Adenocarcinoma, NOS	TX	N0	TX	N0	Blank(s)	Blank(s)	Any T, Mets	N0	No radiation and/or cancer-directed surgery	Surgery performed	31	Alive	Active follow-up	Alive or dead of other cause	Alive or dead due to cancer	2011	Positive histology	8140-8389: adenomas and adenocarcinomas	0	98	Positive	Positive	Negative
61	Female	Married (including common law)	White	C50.9-Breast, NOS	8500/3: Infiltrating duct carcinoma, NOS	T2	N2a	T2	N2a	Blank(s)	Blank(s)	Any T, Mets	N2	Radiation before and after surgery	Surgery performed	31	Alive	Active follow-up	Alive or dead of other cause	Alive or dead due to cancer	2011	Positive histology	8500-8549: ductal and lobular neoplasms	10	4	Positive	Positive	Negative
59	Female	Married (including common law)	White	C50.4-Upper-outer quadrant of breast	8500/3: Infiltrating duct carcinoma, NOS	T3	N1	T3	N1	Blank(s)	Blank(s)	Any T, Mets	N3	Radiation prior to surgery	Surgery performed	28	Alive	Active follow-up	Alive or dead of other cause	Alive or dead due to cancer	2011	Positive histology	8500-8549: ductal and lobular neoplasms	0	98	Positive	Negative	Negative
47	Female	Married (including common law)	White	C50.4-Upper-outer quadrant of breast	8500/3: Infiltrating duct carcinoma, NOS	T2	N1	T2	N1	Blank(s)	Blank(s)	Any T, Mets	N3	No radiation and/or cancer-directed surgery	Surgery performed	29	Alive	Active follow-up	Alive or dead of other cause	Alive or dead due to cancer	2011	Positive histology	8500-8549: ductal and lobular neoplasms	4	2	Positive	Positive	Negative
50	Female	Single (never married)	White	C50.8-Overlapping lesion of breast	8522/3: Infiltrating duct and lobular carcinoma	T4d	N3a	T4d	N3a	Blank(s)	Blank(s)	Any T, Mets	N3	Radiation after surgery	Surgery performed	28	Dead	Active follow-up	Dead (attributable to this cancer dx)	Alive or dead due to cancer	2011	Positive histology	8500-8549: ductal and lobular neoplasms	13	10	Positive	Positive	Negative
64	Female	Widowed	White	C50.8-Overlapping lesion of breast	8500/3: Infiltrating duct carcinoma, NOS	T4d	N3b	T4d	N3b	Blank(s)	Blank(s)	Any T, Mets	N3	Radiation after surgery	Surgery performed	19	Dead	Active follow-up	Dead (attributable to this cancer dx)	Alive or dead due to cancer	2011	Positive histology	8500-8549: ductal and lobular neoplasms	3	2	Negative	Negative	Negative
47	Female	Married (including common law)	White	C50.8-Overlapping lesion of breast	8522/3: Infiltrating duct and lobular carcinoma	T4c	N1	T4c	N1	Blank(s)	Blank(s)	Any T, Mets	N1	Radiation after surgery	Surgery performed	30	Alive	Active follow-up	Alive or dead of other cause	Alive or dead due to cancer	2011	Positive histology	8500-8549: ductal and lobular neoplasms	0	98	Positive	Negative	Negative
54	Female	Married (including common law)	White	C50.8-Overlapping lesion of breast	8500/3: Infiltrating duct carcinoma, NOS	T1c	N2a	T1c	N2a	Blank(s)	Blank(s)	Any T, Mets	N2	No radiation and/or cancer-directed surgery	Surgery performed	24	Alive	Active follow-up	Alive or dead of other cause	Alive or dead due to cancer	2011	Positive histology	8500-8549: ductal and lobular neoplasms	12	7	Positive	Negative	Negative
57	Female	Married (including common law)	White	C50.8-Overlapping lesion of breast	8520/3: Lobular carcinoma, NOS	T3	N3a	T3	N3a	Blank(s)	Blank(s)	Any T, Mets	N3	No radiation and/or cancer-directed surgery	Surgery performed	25	Alive	Active follow-up	Alive or dead of other cause	Alive or dead due to cancer	2011	Positive histology	8500-8549: ductal and lobular neoplasms	19	19	Positive	Positive	Negative
28	Female	Married (including common law)	Black	C50.9-Breast, NOS	8500/3: Infiltrating duct carcinoma, NOS	T4d	N1	T4d	N1	Blank(s)	Blank(s)	Any T, Mets	N1	No radiation and/or cancer-directed surgery	Surgery performed	27	Alive	Active follow-up	Alive or dead of other cause	Alive or dead due to cancer	2011	Positive histology	8500-8549: ductal and lobular neoplasms	9	9	Positive	Positive	Negative
65	Female	Divorced	White	C50.4-Upper-outer quadrant of breast	8500/3: Infiltrating duct carcinoma, NOS	T2	N0(i-)	T2	N0(i-)	Blank(s)	Blank(s)	Any T, Mets	N0	No radiation and/or cancer-directed surgery	Surgery performed	22	Dead	Active follow-up	Dead (attributable to this cancer dx)	Alive or dead due to cancer	2011	Positive histology	8500-8549: ductal and lobular neoplasms	2	0	Positive	Negative	Negative
85	Female	Widowed	White	C50.1-Central portion of breast	8520/3: Lobular carcinoma, NOS	T2	N1mi	T2	N1mi	Blank(s)	Blank(s)	Any T, Mets	N1	No radiation and/or cancer-directed surgery	Surgery performed	38	Alive	Active follow-up	Alive or dead of other cause	Alive or dead due to cancer	2010	Positive histology	8500-8549: ductal and lobular neoplasms	19	1	Positive	Positive	Negative
40	Female	Married (including common law)	White	C50.9-Breast, NOS	8500/3: Infiltrating duct carcinoma, NOS	T4d	N3b	T4d	N3b	Blank(s)	Blank(s)	Any T, Mets	N3	Radiation before and after surgery	Surgery performed	6	Dead	Active follow-up	Dead (attributable to this cancer dx)	Alive or dead due to cancer	2011	Positive histology	8500-8549: ductal and lobular neoplasms	1	0	Negative	Negative	Negative
50	Female	Divorced	White	C50.4-Upper-outer quadrant of breast	8500/3: Infiltrating duct carcinoma, NOS	T2	N2NOS	T2	N2NOS	Blank(s)	Blank(s)	Any T, Mets	N2	Radiation after surgery	Surgery performed	42	Alive	Active follow-up	Alive or dead of other cause	Alive or dead due to cancer	2010	Positive histology	8500-8549: ductal and lobular neoplasms	10	6	Positive	Negative	Negative
37	Female	Married (including common law)	White	C50.9-Breast, NOS	8520/3: Lobular carcinoma, NOS	T2	N1	T2	N1	Blank(s)	Blank(s)	Any T, Mets	N1	Radiation after surgery	Surgery performed	24	Alive	Active follow-up	Alive or dead of other cause	Alive or dead due to cancer	2011	Positive histology	8500-8549: ductal and lobular neoplasms	30	15	Positive	Positive	Negative
64	Female	Single (never married)	White	C50.8-Overlapping lesion of breast	8522/3: Infiltrating duct and lobular carcinoma	T3	N1a	T3	N1a	Blank(s)	Blank(s)	Any T, Mets	N1	No radiation and/or cancer-directed surgery	Surgery performed	15	Dead	Active follow-up	Dead (attributable to this cancer dx)	Alive or dead due to cancer	2012	Positive histology	8500-8549: ductal and lobular neoplasms	1	1	Positive	Positive	Negative
43	Female	Married (including common law)	Black	C50.9-Breast, NOS	8500/3: Infiltrating duct carcinoma, NOS	T4b	N1a	T4b	N1a	Blank(s)	Blank(s)	Any T, Mets	N1	No radiation and/or cancer-directed surgery	Surgery performed	3	Dead	Active follow-up	Dead (attributable to this cancer dx)	Alive or dead due to cancer	2012	Positive histology	8500-8549: ductal and lobular neoplasms	10	1	Negative	Negative	Negative
49	Female	Married (including common law)	White	C50.2-Upper-inner quadrant of breast	8500/3: Infiltrating duct carcinoma, NOS	T3	N2a	T3	N2a	Blank(s)	Blank(s)	Any T, Mets	N2	No radiation and/or cancer-directed surgery	Surgery performed	6	Dead	Active follow-up	Dead (attributable to this cancer dx)	Alive or dead due to cancer	2012	Positive histology	8500-8549: ductal and lobular neoplasms	12	8	Negative	Negative	Negative
57	Female	Single (never married)	White	C50.9-Breast, NOS	8530/3: Inflammatory carcinoma	T4d	N1	T4d	N1	Blank(s)	Blank(s)	Any T, Mets	N1	No radiation and/or cancer-directed surgery	Surgery performed	6	Dead	Active follow-up	Dead (attributable to this cancer dx)	Alive or dead due to cancer	2012	Positive histology	8500-8549: ductal and lobular neoplasms	3	0	Negative	Negative	Negative
41	Female	Married (including common law)	White	C50.1-Central portion of breast	8500/3: Infiltrating duct carcinoma, NOS	T1b	N2a	T1b	N2a	Blank(s)	Blank(s)	Any T, Mets	N2	Radiation after surgery	Surgery performed	22	Alive	Active follow-up	Alive or dead of other cause	Alive or dead due to cancer	2012	Positive histology	8500-8549: ductal and lobular neoplasms	12	7	Positive	Positive	Negative
47	Female	Single (never married)	Black	C50.8-Overlapping lesion of breast	8500/3: Infiltrating duct carcinoma, NOS	T4b	N1a	T4b	N1a	Blank(s)	Blank(s)	Any T, Mets	N3	Radiation after surgery	Surgery performed	23	Alive	Active follow-up	Alive or dead of other cause	Alive or dead due to cancer	2012	Positive histology	8500-8549: ductal and lobular neoplasms	3	3	Positive	Positive	Negative
55	Female	Divorced	White	C50.4-Upper-outer quadrant of breast	8522/3: Infiltrating duct and lobular carcinoma	T2	N2a	T2	N2a	Blank(s)	Blank(s)	Any T, Mets	N2	Radiation after surgery	Surgery performed	21	Alive	Active follow-up	Alive or dead of other cause	Alive or dead due to cancer	2012	Positive histology	8500-8549: ductal and lobular neoplasms	28	5	Positive	Positive	Negative
61	Male	Married (including common law)	White	C50.8-Overlapping lesion of breast	8500/3: Infiltrating duct carcinoma, NOS	T4a	N1	T4a	N1	Blank(s)	Blank(s)	Any T, Mets	N1	Radiation after surgery	Surgery performed	21	Alive	Active follow-up	Alive or dead of other cause	Alive or dead due to cancer	2012	Positive histology	8500-8549: ductal and lobular neoplasms	0	98	Positive	Positive	Negative
48	Female	Divorced	White	C50.3-Lower-inner quadrant of breast	8500/3: Infiltrating duct carcinoma, NOS	T3	N2a	T3	N2a	Blank(s)	Blank(s)	Any T, Mets	N2	No radiation and/or cancer-directed surgery	Surgery performed	2	Dead	Active follow-up	Alive or dead of other cause	Dead (attributable to causes other than this cancer dx)	2012	Positive histology	8500-8549: ductal and lobular neoplasms	7	5	Positive	Positive	Negative
76	Female	Married (including common law)	White	C50.5-Lower-outer quadrant of breast	8500/3: Infiltrating duct carcinoma, NOS	T2	N1a	T2	N1a	Blank(s)	Blank(s)	Any T, Mets	N1	Radiation after surgery	Surgery performed	16	Alive	Active follow-up	Alive or dead of other cause	Alive or dead due to cancer	2012	Positive histology	8500-8549: ductal and lobular neoplasms	9	1	Negative	Negative	Negative
78	Female	Widowed	White	C50.9-Breast, NOS	8500/3: Infiltrating duct carcinoma, NOS	T4b	N1	T4b	N1	Blank(s)	Blank(s)	Any T, Mets	N3	No radiation and/or cancer-directed surgery	Surgery performed	22	Alive	Active follow-up	Alive or dead of other cause	Alive or dead due to cancer	2012	Positive histology	8500-8549: ductal and lobular neoplasms	2	2	Positive	Positive	Negative
78	Male	Married (including common law)	White	C50.9-Breast, NOS	8010/3: Carcinoma, NOS	T2	N0	T2	N0	Blank(s)	Blank(s)	Any T, Mets	N0	Radiation after surgery	Surgery performed	3	Dead	Active follow-up	Dead (attributable to this cancer dx)	Alive or dead due to cancer	2012	Positive histology	8010-8049: epithelial neoplasms, NOS	0	98	Negative	Negative	Negative
46	Female	Single (never married)	Black	C50.3-Lower-inner quadrant of breast	8500/3: Infiltrating duct carcinoma, NOS	T4d	N2a	T4d	N2a	Blank(s)	Blank(s)	Any T, Mets	N2	Radiation after surgery	Surgery performed	22	Alive	Active follow-up	Alive or dead of other cause	Alive or dead due to cancer	2012	Positive histology	8500-8549: ductal and lobular neoplasms	6	6	Negative	Negative	Negative
56	Female	Divorced	White	C50.9-Breast, NOS	8500/3: Infiltrating duct carcinoma, NOS	T4d	N1	T4d	N1	Blank(s)	Blank(s)	Any T, Mets	N1	Radiation after surgery	Surgery performed	15	Dead	Active follow-up	Dead (attributable to this cancer dx)	Alive or dead due to cancer	2012	Positive histology	8500-8549: ductal and lobular neoplasms	1	1	Negative	Negative	Negative
60	Female	Married (including common law)	White	C50.4-Upper-outer quadrant of breast	8500/3: Infiltrating duct carcinoma, NOS	T1c	N0	T1c	N0	Blank(s)	Blank(s)	Any T, Mets	N0	Radiation before and after surgery	Surgery performed	13	Alive	Active follow-up	Alive or dead of other cause	Alive or dead due to cancer	2012	Positive histology	8500-8549: ductal and lobular neoplasms	0	98	Positive	Positive	Negative
88	Female	Married (including common law)	White	C50.8-Overlapping lesion of breast	8500/3: Infiltrating duct carcinoma, NOS	T2	N2a	T2	N2a	Blank(s)	Blank(s)	Any T, Mets	N2	No radiation and/or cancer-directed surgery	Surgery performed	6	Dead	Active follow-up	Dead (attributable to this cancer dx)	Alive or dead due to cancer	2012	Positive histology	8500-8549: ductal and lobular neoplasms	8	5	Negative	Negative	Negative
51	Female	Married (including common law)	White	C50.1-Central portion of breast	8500/3: Infiltrating duct carcinoma, NOS	T4b	N0	T4b	N0	Blank(s)	Blank(s)	Any T, Mets	N0	No radiation and/or cancer-directed surgery	Surgery performed	11	Alive	Active follow-up	Alive or dead of other cause	Alive or dead due to cancer	2013	Positive histology	8500-8549: ductal and lobular neoplasms	0	98	Positive	Positive	Negative
56	Female	Married (including common law)	White	C50.8-Overlapping lesion of breast	8507/3: Ductal carcinoma, micropapillary	T2	N3a	T2	N3a	Blank(s)	Blank(s)	Any T, Mets	N3	No radiation and/or cancer-directed surgery	Surgery performed	5	Alive	Active follow-up	Alive or dead of other cause	Alive or dead due to cancer	2013	Positive histology	8500-8549: ductal and lobular neoplasms	17	13	Positive	Positive	Negative
70	Female	Single (never married)	White	C50.4-Upper-outer quadrant of breast	8500/3: Infiltrating duct carcinoma, NOS	TX	N1	TX	N1	Blank(s)	Blank(s)	Any T, Mets	N3	No radiation and/or cancer-directed surgery	Surgery performed	8	Alive	Active follow-up	Alive or dead of other cause	Alive or dead due to cancer	2013	Positive histology	8500-8549: ductal and lobular neoplasms	0	98	Positive	Positive	Negative
76	Female	Married (including common law)	White	C50.4-Upper-outer quadrant of breast	8520/3: Lobular carcinoma, NOS	T2	N0	T2	N0	Blank(s)	Blank(s)	Any T, Mets	N0	No radiation and/or cancer-directed surgery	Surgery performed	17	Alive	Active follow-up	Alive or dead of other cause	Alive or dead due to cancer	2012	Positive histology	8500-8549: ductal and lobular neoplasms	0	98	Positive	Positive	Negative
58	Female	Married (including common law)	White	C50.3-Lower-inner quadrant of breast	8500/3: Infiltrating duct carcinoma, NOS	T4b	N2a	T4b	N2a	Blank(s)	Blank(s)	Any T, Mets	N2	Radiation after surgery	Surgery performed	9	Alive	Active follow-up	Alive or dead of other cause	Alive or dead due to cancer	2013	Positive histology	8500-8549: ductal and lobular neoplasms	22	8	Positive	Positive	Negative
62	Female	Widowed	White	C50.9-Breast, NOS	8530/3: Inflammatory carcinoma	T4d	N1a	T4d	N1a	Blank(s)	Blank(s)	Any T, Mets	N1	Radiation after surgery	Surgery performed	12	Alive	Active follow-up	Alive or dead of other cause	Alive or dead due to cancer	2012	Positive histology	8500-8549: ductal and lobular neoplasms	5	1	Positive	Positive	Negative
59	Female	Single (never married)	Black	C50.1-Central portion of breast	8500/3: Infiltrating duct carcinoma, NOS	T4b	N1	T4b	N1	Blank(s)	Blank(s)	Any T, Mets	N1	No radiation and/or cancer-directed surgery	Surgery performed	17	Alive	Active follow-up	Alive or dead of other cause	Alive or dead due to cancer	2012	Positive histology	8500-8549: ductal and lobular neoplasms	2	0	Positive	Negative	Negative
48	Female	Divorced	White	C50.4-Upper-outer quadrant of breast	8500/3: Infiltrating duct carcinoma, NOS	T2	N0	T2	N0	Blank(s)	Blank(s)	Any T, Mets	N3	No radiation and/or cancer-directed surgery	Surgery performed	20	Alive	Active follow-up	Alive or dead of other cause	Alive or dead due to cancer	2012	Positive histology	8500-8549: ductal and lobular neoplasms	0	98	Negative	Negative	Negative
43	Female	Divorced	White	C50.5-Lower-outer quadrant of breast	8500/3: Infiltrating duct carcinoma, NOS	T4a	N1	T4a	N1	Blank(s)	Blank(s)	Any T, Mets	N1	No radiation and/or cancer-directed surgery	Surgery performed	4	Alive	Active follow-up	Alive or dead of other cause	Alive or dead due to cancer	2013	Positive histology	8500-8549: ductal and lobular neoplasms	17	1	Negative	Negative	Negative
53	Female	Single (never married)	White	C50.4-Upper-outer quadrant of breast	8500/3: Infiltrating duct carcinoma, NOS	T2	N1mi	T2	N1mi	Blank(s)	Blank(s)	Any T, Mets	N1	No radiation and/or cancer-directed surgery	Surgery performed	2	Alive	Active follow-up	Alive or dead of other cause	Alive or dead due to cancer	2013	Positive histology	8500-8549: ductal and lobular neoplasms	1	1	Positive	Positive	Negative
71	Female	Married (including common law)	White	C50.5-Lower-outer quadrant of breast	8500/3: Infiltrating duct carcinoma, NOS	T1c	N1	T1c	N1	Blank(s)	Blank(s)	Any T, Mets	N1	Radiation after surgery	Surgery performed	4	Dead	Active follow-up	Dead (attributable to this cancer dx)	Alive or dead due to cancer	2013	Positive histology	8500-8549: ductal and lobular neoplasms	1	1	Positive	Negative	Negative
52	Female	Married (including common law)	White	C50.9-Breast, NOS	8500/3: Infiltrating duct carcinoma, NOS	T3	N1a	T3	N1a	Blank(s)	Blank(s)	Any T, Mets	N1	No radiation and/or cancer-directed surgery	Surgery performed	8	Alive	Active follow-up	Alive or dead of other cause	Alive or dead due to cancer	2013	Positive histology	8500-8549: ductal and lobular neoplasms	12	3	Negative	Negative	Negative
37	Female	Married (including common law)	White	C50.8-Overlapping lesion of breast	8500/3: Infiltrating duct carcinoma, NOS	T4b	N3c	T4b	N3c	Blank(s)	Blank(s)	Any T, Mets	N3	Radiation after surgery	Surgery performed	9	Alive	Active follow-up	Alive or dead of other cause	Alive or dead due to cancer	2013	Positive histology	8500-8549: ductal and lobular neoplasms	22	20	Positive	Negative	Negative
74	Female	Married (including common law)	White	C50.5-Lower-outer quadrant of breast	8500/3: Infiltrating duct carcinoma, NOS	T2	N2a	T2	N2a	Blank(s)	Blank(s)	Any T, Mets	N2	No radiation and/or cancer-directed surgery	Surgery performed	5	Alive	Active follow-up	Alive or dead of other cause	Alive or dead due to cancer	2013	Positive histology	8500-8549: ductal and lobular neoplasms	15	4	Positive	Positive	Negative
57	Female	Married (including common law)	White	C50.5-Lower-outer quadrant of breast	8500/3: Infiltrating duct carcinoma, NOS	T2	N1	T2	N1	Blank(s)	Blank(s)	Any T, Mets	N1	Radiation after surgery	Surgery performed	9	Alive	Active follow-up	Alive or dead of other cause	Alive or dead due to cancer	2013	Positive histology	8500-8549: ductal and lobular neoplasms	19	3	Negative	Negative	Negative
64	Female	Single (never married)	White	C50.8-Overlapping lesion of breast	8500/3: Infiltrating duct carcinoma, NOS	T1c	N1a	T1c	N1a	Blank(s)	Blank(s)	Any T, Mets	N1	No radiation and/or cancer-directed surgery	Surgery performed	1	Alive	Active follow-up	Alive or dead of other cause	Alive or dead due to cancer	2013	Positive histology	8500-8549: ductal and lobular neoplasms	12	1	Positive	Positive	Negative
51	Female	Married (including common law)	White	C50.2-Upper-inner quadrant of breast	8500/3: Infiltrating duct carcinoma, NOS	T2	N3b	T2	N3b	Blank(s)	Blank(s)	Any T, Mets	N3	No radiation and/or cancer-directed surgery	Surgery performed	10	Alive	Active follow-up	Alive or dead of other cause	Alive or dead due to cancer	2013	Positive histology	8500-8549: ductal and lobular neoplasms	0	98	Negative	Negative	Negative
63	Female	Married (including common law)	White	C50.8-Overlapping lesion of breast	8500/3: Infiltrating duct carcinoma, NOS	T3	N1	T3	N1	Blank(s)	Blank(s)	Any T, Mets	N1	Radiation after surgery	Surgery performed	3	Alive	Active follow-up	Alive or dead of other cause	Alive or dead due to cancer	2013	Positive histology	8500-8549: ductal and lobular neoplasms	3	3	Positive	Positive	Negative
77	Female	Married (including common law)	White	C50.4-Upper-outer quadrant of breast	8500/3: Infiltrating duct carcinoma, NOS	T2	N3a	T2	N3a	Blank(s)	Blank(s)	Any T, Mets	N3	No radiation and/or cancer-directed surgery	Surgery performed	3	Alive	Active follow-up	Alive or dead of other cause	Alive or dead due to cancer	2013	Positive histology	8500-8549: ductal and lobular neoplasms	18	13	Positive	Positive	Negative
58	Female	Married (including common law)	White	C50.9-Breast, NOS	8500/3: Infiltrating duct carcinoma, NOS	T2	N1a	T2	N1a	Blank(s)	Blank(s)	Any T, Mets	N1	Radiation after surgery	Surgery performed	2	Alive	Active follow-up	Alive or dead of other cause	Alive or dead due to cancer	2013	Positive histology	8500-8549: ductal and lobular neoplasms	11	3	Negative	Negative	Negative
43	Female	Divorced	White	C50.4-Upper-outer quadrant of breast	8520/3: Lobular carcinoma, NOS	T2	N0	T2	N0	Blank(s)	Blank(s)	Any T, Mets	N0	No radiation and/or cancer-directed surgery	Surgery performed	11	Alive	Active follow-up	Alive or dead of other cause	Alive or dead due to cancer	2013	Positive histology	8500-8549: ductal and lobular neoplasms	6	0	Positive	Positive	Negative
72	Female	Married (including common law)	White	C50.9-Breast, NOS	8500/3: Infiltrating duct carcinoma, NOS	T4b	N1	T4b	N1	Blank(s)	Blank(s)	Any T, Mets	N1	Radiation after surgery	Surgery performed	7	Alive	Active follow-up	Alive or dead of other cause	Alive or dead due to cancer	2013	Positive histology	8500-8549: ductal and lobular neoplasms	0	98	Negative	Negative	Negative
56	Female	Divorced	White	C50.8-Overlapping lesion of breast	8520/3: Lobular carcinoma, NOS	T2	N3NOS	T2	N3NOS	Blank(s)	Blank(s)	Any T, Mets	N3	No radiation and/or cancer-directed surgery	Surgery performed	42	Dead	Active follow-up	Dead (attributable to this cancer dx)	Alive or dead due to cancer	2010	Positive histology	8500-8549: ductal and lobular neoplasms	10	8	Positive	Negative	Negative
43	Female	Married (including common law)	White	C50.4-Upper-outer quadrant of breast	8500/3: Infiltrating duct carcinoma, NOS	T2	N1	T2	N1	Blank(s)	Blank(s)	Any T, Mets	N3	Radiation after surgery	Surgery performed	18	Dead	Active follow-up	Dead (attributable to this cancer dx)	Alive or dead due to cancer	2010	Positive histology	8500-8549: ductal and lobular neoplasms	14	2	Negative	Negative	Negative
45	Female	Single (never married)	Black	C50.9-Breast, NOS	8500/3: Infiltrating duct carcinoma, NOS	T2	N0	T2	N0	Blank(s)	Blank(s)	Any T, Mets	N0	No radiation and/or cancer-directed surgery	Surgery performed	25	Dead	Active follow-up	Dead (attributable to this cancer dx)	Alive or dead due to cancer	2010	Positive histology	8500-8549: ductal and lobular neoplasms	3	0	Negative	Negative	Negative
83	Female	Divorced	White	C50.4-Upper-outer quadrant of breast	8500/3: Infiltrating duct carcinoma, NOS	T4b	N2a	T4b	N2a	Blank(s)	Blank(s)	Any T, Mets	N2	Radiation after surgery	Surgery performed	3	Dead	Active follow-up	Dead (attributable to this cancer dx)	Alive or dead due to cancer	2010	Positive histology	8500-8549: ductal and lobular neoplasms	0	98	Negative	Negative	Negative
77	Female	Widowed	White	C50.2-Upper-inner quadrant of breast	8500/3: Infiltrating duct carcinoma, NOS	T4d	N2a	T4d	N2a	Blank(s)	Blank(s)	Any T, Mets	N2	No radiation and/or cancer-directed surgery	Surgery performed	5	Dead	Active follow-up	Dead (attributable to this cancer dx)	Alive or dead due to cancer	2010	Positive histology	8500-8549: ductal and lobular neoplasms	26	6	Positive	Negative	Negative
66	Female	Single (never married)	White	C50.2-Upper-inner quadrant of breast	8500/3: Infiltrating duct carcinoma, NOS	T3	N1	T3	N1	Blank(s)	Blank(s)	Any T, Mets	N1	No radiation and/or cancer-directed surgery	Surgery performed	11	Dead	Active follow-up	Dead (attributable to this cancer dx)	Alive or dead due to cancer	2010	Positive histology	8500-8549: ductal and lobular neoplasms	1	1	Negative	Negative	Negative
68	Female	Married (including common law)	White	C50.8-Overlapping lesion of breast	8500/3: Infiltrating duct carcinoma, NOS	T3	N3b	T3	N3b	Blank(s)	Blank(s)	Any T, Mets	N3	No radiation and/or cancer-directed surgery	Surgery performed	12	Dead	Active follow-up	Dead (attributable to this cancer dx)	Alive or dead due to cancer	2010	Positive histology	8500-8549: ductal and lobular neoplasms	0	98	Negative	Positive	Negative
37	Female	Married (including common law)	White	C50.9-Breast, NOS	8520/3: Lobular carcinoma, NOS	T3	N0	T3	N0	Blank(s)	Blank(s)	Any T, Mets	N0	No radiation and/or cancer-directed surgery	Surgery performed	6	Dead	Active follow-up	Dead (attributable to this cancer dx)	Alive or dead due to cancer	2010	Positive histology	8500-8549: ductal and lobular neoplasms	0	98	Positive	Positive	Negative
48	Female	Married (including common law)	American Indian/Alaska Native	C50.4-Upper-outer quadrant of breast	8500/3: Infiltrating duct carcinoma, NOS	T2	N1a	T2	N1a	Blank(s)	Blank(s)	Any T, Mets	N1	Radiation after surgery	Surgery performed	47	Alive	Active follow-up	Alive or dead of other cause	Alive or dead due to cancer	2010	Positive histology	8500-8549: ductal and lobular neoplasms	23	3	Negative	Negative	Negative
59	Female	Widowed	White	C50.8-Overlapping lesion of breast	8500/3: Infiltrating duct carcinoma, NOS	T2	N0	T2	N0	Blank(s)	Blank(s)	Any T, Mets	N0	No radiation and/or cancer-directed surgery	Surgery performed	5	Alive	Active follow-up	Alive or dead of other cause	Alive or dead due to cancer	2011	Positive histology	8500-8549: ductal and lobular neoplasms	2	0	Positive	Negative	Negative
54	Female	Single (never married)	White	C50.8-Overlapping lesion of breast	8500/3: Infiltrating duct carcinoma, NOS	T3	N2a	T3	N2a	Blank(s)	Blank(s)	Any T, Mets	N2	Radiation after surgery	Surgery performed	37	Alive	Active follow-up	Alive or dead of other cause	Alive or dead due to cancer	2010	Positive histology	8500-8549: ductal and lobular neoplasms	20	9	Positive	Positive	Negative
62	Female	Single (never married)	White	C50.9-Breast, NOS	8140/3: Adenocarcinoma, NOS	T3	N3a	T3	N3a	Blank(s)	Blank(s)	Any T, Mets	N3	No radiation and/or cancer-directed surgery	Surgery performed	17	Dead	Active follow-up	Dead (attributable to this cancer dx)	Alive or dead due to cancer	2010	Positive histology	8140-8389: adenomas and adenocarcinomas	10	10	Positive	Positive	Negative
62	Female	Single (never married)	White	C50.5-Lower-outer quadrant of breast	8522/3: Infiltrating duct and lobular carcinoma	T2	N1	T2	N1	Blank(s)	Blank(s)	Any T, Mets	N1	No radiation and/or cancer-directed surgery	Surgery performed	19	Dead	Active follow-up	Dead (attributable to this cancer dx)	Alive or dead due to cancer	2011	Positive histology	8500-8549: ductal and lobular neoplasms	0	98	Positive	Positive	Negative
54	Female	Married (including common law)	White	C50.5-Lower-outer quadrant of breast	8522/3: Infiltrating duct and lobular carcinoma	T2	N1NOS	T2	N1NOS	Blank(s)	Blank(s)	Any T, Mets	N1	Radiation after surgery	Surgery performed	30	Alive	Active follow-up	Alive or dead of other cause	Alive or dead due to cancer	2011	Positive histology	8500-8549: ductal and lobular neoplasms	97	97	Positive	Positive	Negative
57	Female	Married (including common law)	White	C50.5-Lower-outer quadrant of breast	8500/3: Infiltrating duct carcinoma, NOS	T1c	N1a	T1c	N1a	Blank(s)	Blank(s)	Any T, Mets	N1	Radiation after surgery	Surgery performed	27	Alive	Active follow-up	Alive or dead of other cause	Alive or dead due to cancer	2011	Positive histology	8500-8549: ductal and lobular neoplasms	9	1	Positive	Positive	Negative
40	Female	Single (never married)	White	C50.4-Upper-outer quadrant of breast	8500/3: Infiltrating duct carcinoma, NOS	T2	N1a	T2	N1a	Blank(s)	Blank(s)	Any T, Mets	N1	Radiation after surgery	Surgery performed	29	Alive	Active follow-up	Alive or dead of other cause	Alive or dead due to cancer	2011	Positive histology	8500-8549: ductal and lobular neoplasms	15	1	Positive	Positive	Negative
54	Female	Single (never married)	White	C50.4-Upper-outer quadrant of breast	8500/3: Infiltrating duct carcinoma, NOS	T4b	N2a	T4b	N2a	Blank(s)	Blank(s)	Any T, Mets	N2	Radiation prior to surgery	Surgery performed	8	Dead	Active follow-up	Dead (attributable to this cancer dx)	Alive or dead due to cancer	2011	Positive histology	8500-8549: ductal and lobular neoplasms	0	98	Negative	Negative	Negative
57	Female	Married (including common law)	White	C50.9-Breast, NOS	8010/3: Carcinoma, NOS	T0	N1a	T0	N1a	Blank(s)	Blank(s)	Any T, Mets	N3	No radiation and/or cancer-directed surgery	Surgery performed	23	Alive	Active follow-up	Alive or dead of other cause	Alive or dead due to cancer	2012	Positive histology	8010-8049: epithelial neoplasms, NOS	2	2	Positive	Positive	Negative
66	Female	Married (including common law)	White	C50.4-Upper-outer quadrant of breast	8500/3: Infiltrating duct carcinoma, NOS	T3	N1	T3	N1	Blank(s)	Blank(s)	Any T, Mets	N1	Radiation after surgery	Surgery performed	23	Alive	Active follow-up	Alive or dead of other cause	Alive or dead due to cancer	2012	Positive histology	8500-8549: ductal and lobular neoplasms	10	6	Positive	Positive	Negative
76	Female	Divorced	White	C50.3-Lower-inner quadrant of breast	8500/3: Infiltrating duct carcinoma, NOS	T1c	N0	T1c	N0	Blank(s)	Blank(s)	Any T, Mets	N0	No radiation and/or cancer-directed surgery	Surgery performed	22	Alive	Active follow-up	Alive or dead of other cause	Alive or dead due to cancer	2012	Positive histology	8500-8549: ductal and lobular neoplasms	0	98	Positive	Positive	Negative
58	Female	Single (never married)	American Indian/Alaska Native	C50.8-Overlapping lesion of breast	8520/3: Lobular carcinoma, NOS	T3	N1NOS	T3	N1NOS	Blank(s)	Blank(s)	Any T, Mets	N1	No radiation and/or cancer-directed surgery	Surgery performed	27	Alive	Active follow-up	Alive or dead of other cause	Alive or dead due to cancer	2011	Positive histology	8500-8549: ductal and lobular neoplasms	4	4	Negative	Negative	Negative
44	Female	Married (including common law)	White	C50.4-Upper-outer quadrant of breast	8500/3: Infiltrating duct carcinoma, NOS	T1b	N2a	T1b	N2a	Blank(s)	Blank(s)	Any T, Mets	N2	Radiation after surgery	Surgery performed	8	Dead	Active follow-up	Dead (attributable to this cancer dx)	Alive or dead due to cancer	2011	Positive histology	8500-8549: ductal and lobular neoplasms	23	7	Negative	Negative	Negative
49	Female	Married (including common law)	White	C50.8-Overlapping lesion of breast	8500/3: Infiltrating duct carcinoma, NOS	T2	N1a	T2	N1a	Blank(s)	Blank(s)	Any T, Mets	N1	Radiation after surgery	Surgery performed	13	Alive	Active follow-up	Alive or dead of other cause	Alive or dead due to cancer	2012	Positive histology	8500-8549: ductal and lobular neoplasms	9	1	Negative	Negative	Negative
50	Female	Married (including common law)	White	C50.9-Breast, NOS	8500/3: Infiltrating duct carcinoma, NOS	T4a	N1NOS	T4a	N1NOS	Blank(s)	Blank(s)	Any T, Mets	N1	Radiation prior to surgery	Surgery performed	16	Alive	Active follow-up	Alive or dead of other cause	Alive or dead due to cancer	2012	Positive histology	8500-8549: ductal and lobular neoplasms	15	1	Positive	Negative	Negative
52	Female	Married (including common law)	American Indian/Alaska Native	C50.5-Lower-outer quadrant of breast	8500/3: Infiltrating duct carcinoma, NOS	T1b	N0	T1b	N0	Blank(s)	Blank(s)	Any T, Mets	N0	No radiation and/or cancer-directed surgery	Surgery performed	2	Dead	Active follow-up	Alive or dead of other cause	Dead (attributable to causes other than this cancer dx)	2012	Positive histology	8500-8549: ductal and lobular neoplasms	0	98	Positive	Positive	Negative
56	Female	Married (including common law)	White	C50.8-Overlapping lesion of breast	8500/3: Infiltrating duct carcinoma, NOS	T2	N0	T2	N0	Blank(s)	Blank(s)	Any T, Mets	N0	No radiation and/or cancer-directed surgery	Surgery performed	17	Alive	Active follow-up	Alive or dead of other cause	Alive or dead due to cancer	2012	Positive histology	8500-8549: ductal and lobular neoplasms	0	98	Positive	Positive	Negative
56	Female	Divorced	White	C50.4-Upper-outer quadrant of breast	8523/3: Infiltrating duct mixed with other types of carcinoma	T4c	N2NOS	T4c	N2NOS	Blank(s)	Blank(s)	Any T, Mets	N2	Radiation before and after surgery	Surgery performed	4	Alive	Active follow-up	Alive or dead of other cause	Alive or dead due to cancer	2013	Positive histology	8500-8549: ductal and lobular neoplasms	1	1	Positive	Positive	Negative
60	Female	Divorced	White	C50.5-Lower-outer quadrant of breast	8500/3: Infiltrating duct carcinoma, NOS	T1c	N3a	T1c	N3a	Blank(s)	Blank(s)	Any T, Mets	N3	No radiation and/or cancer-directed surgery	Surgery performed	17	Alive	Active follow-up	Alive or dead of other cause	Alive or dead due to cancer	2012	Positive histology	8500-8549: ductal and lobular neoplasms	11	11	Positive	Positive	Negative
58	Female	Single (never married)	Other Asian (1991+)	C50.9-Breast, NOS	8500/3: Infiltrating duct carcinoma, NOS	T1c	N0	T1c	N0	Blank(s)	Blank(s)	Any T, Mets	N0	No radiation and/or cancer-directed surgery	Surgery performed	1	Alive	Active follow-up	Alive or dead of other cause	Alive or dead due to cancer	2013	Positive histology	8500-8549: ductal and lobular neoplasms	0	98	Positive	Positive	Negative
46	Female	Married (including common law)	White	C50.8-Overlapping lesion of breast	8500/3: Infiltrating duct carcinoma, NOS	T4b	N2b	T4b	N2b	Blank(s)	Blank(s)	Any T, Mets	N2	Radiation after surgery	Surgery performed	7	Alive	Active follow-up	Alive or dead of other cause	Alive or dead due to cancer	2013	Positive histology	8500-8549: ductal and lobular neoplasms	0	98	Positive	Positive	Negative
72	Female	Married (including common law)	White	C50.4-Upper-outer quadrant of breast	8520/3: Lobular carcinoma, NOS	T2	N2a	T2	N2a	Blank(s)	Blank(s)	Any T, Mets	N2	No radiation and/or cancer-directed surgery	Surgery performed	2	Alive	Active follow-up	Alive or dead of other cause	Alive or dead due to cancer	2013	Positive histology	8500-8549: ductal and lobular neoplasms	7	4	Positive	Positive	Negative
60	Female	Married (including common law)	White	C50.2-Upper-inner quadrant of breast	8500/3: Infiltrating duct carcinoma, NOS	T2	N2a	T2	N2a	Blank(s)	Blank(s)	Any T, Mets	N2	Radiation after surgery	Surgery performed	3	Alive	Active follow-up	Alive or dead of other cause	Alive or dead due to cancer	2013	Positive histology	8500-8549: ductal and lobular neoplasms	19	6	Negative	Negative	Negative
47	Female	Married (including common law)	White	C50.8-Overlapping lesion of breast	8500/3: Infiltrating duct carcinoma, NOS	T1c	N0	T1c	N0	Blank(s)	Blank(s)	Any T, Mets	N0	No radiation and/or cancer-directed surgery	Surgery performed	4	Dead	Active follow-up	Dead (attributable to this cancer dx)	Alive or dead due to cancer	2013	Positive histology	8500-8549: ductal and lobular neoplasms	0	98	Negative	Negative	Negative
70	Female	Married (including common law)	White	C50.8-Overlapping lesion of breast	8500/3: Infiltrating duct carcinoma, NOS	T3	N0	T3	N0	Blank(s)	Blank(s)	Any T, Mets	N0	No radiation and/or cancer-directed surgery	Surgery performed	21	Alive	Active follow-up	Alive or dead of other cause	Alive or dead due to cancer	2012	Positive histology	8500-8549: ductal and lobular neoplasms	4	0	Positive	Positive	Negative
64	Female	Married (including common law)	White	C50.8-Overlapping lesion of breast	8520/3: Lobular carcinoma, NOS	T2	N1a	T2	N1a	Blank(s)	Blank(s)	Any T, Mets	N1	No radiation and/or cancer-directed surgery	Surgery performed	46	Alive	Active follow-up	Alive or dead of other cause	Alive or dead due to cancer	2010	Positive histology	8500-8549: ductal and lobular neoplasms	3	3	Positive	Positive	Negative
84	Female	Married (including common law)	White	C50.9-Breast, NOS	8500/3: Infiltrating duct carcinoma, NOS	T2	N2a	T2	N2a	Blank(s)	Blank(s)	Any T, Mets	N2	No radiation and/or cancer-directed surgery	Surgery performed	47	Alive	Active follow-up	Alive or dead of other cause	Alive or dead due to cancer	2010	Positive histology	8500-8549: ductal and lobular neoplasms	8	6	Positive	Positive	Negative
42	Female	Divorced	White	C50.4-Upper-outer quadrant of breast	8500/3: Infiltrating duct carcinoma, NOS	T2	N3c	T2	N3c	Blank(s)	Blank(s)	Any T, Mets	N3	Radiation after surgery	Surgery performed	46	Alive	Active follow-up	Alive or dead of other cause	Alive or dead due to cancer	2010	Positive histology	8500-8549: ductal and lobular neoplasms	98	97	Positive	Positive	Negative
63	Female	Married (including common law)	White	C50.2-Upper-inner quadrant of breast	8500/3: Infiltrating duct carcinoma, NOS	T4a	N0(i-)	T4a	N0(i-)	Blank(s)	Blank(s)	Any T, Mets	N0	Radiation after surgery	Surgery performed	45	Alive	Active follow-up	Alive or dead of other cause	Alive or dead due to cancer	2010	Positive histology	8500-8549: ductal and lobular neoplasms	1	0	Negative	Negative	Negative
65	Female	Single (never married)	White	C50.4-Upper-outer quadrant of breast	8500/3: Infiltrating duct carcinoma, NOS	T4b	N2a	T4b	N2a	Blank(s)	Blank(s)	Any T, Mets	N2	Radiation after surgery	Surgery performed	45	Alive	Active follow-up	Alive or dead of other cause	Alive or dead due to cancer	2010	Positive histology	8500-8549: ductal and lobular neoplasms	22	22	Positive	Positive	Negative
40	Female	Married (including common law)	White	C50.1-Central portion of breast	8500/3: Infiltrating duct carcinoma, NOS	T3	N3a	T3	N3a	Blank(s)	Blank(s)	Any T, Mets	N3	Radiation after surgery	Surgery performed	46	Alive	Active follow-up	Alive or dead of other cause	Alive or dead due to cancer	2010	Positive histology	8500-8549: ductal and lobular neoplasms	26	11	Positive	Positive	Negative
56	Female	Married (including common law)	White	C50.9-Breast, NOS	8500/3: Infiltrating duct carcinoma, NOS	T2	N0(i-)	T2	N0(i-)	Blank(s)	Blank(s)	Any T, Mets	N0	Radiation after surgery	Surgery performed	38	Alive	Active follow-up	Alive or dead of other cause	Alive or dead due to cancer	2010	Positive histology	8500-8549: ductal and lobular neoplasms	3	0	Positive	Positive	Negative
52	Female	Married (including common law)	White	C50.8-Overlapping lesion of breast	8520/3: Lobular carcinoma, NOS	T4b	N3c	T4b	N3c	Blank(s)	Blank(s)	Any T, Mets	N3	No radiation and/or cancer-directed surgery	Surgery performed	18	Alive	Active follow-up	Alive or dead of other cause	Alive or dead due to cancer	2010	Positive histology	8500-8549: ductal and lobular neoplasms	9	5	Positive	Positive	Negative
82	Female	Widowed	White	C50.8-Overlapping lesion of breast	8520/3: Lobular carcinoma, NOS	T2	N1a	T2	N1a	Blank(s)	Blank(s)	Any T, Mets	N1	Radiation after surgery	Surgery performed	44	Alive	Active follow-up	Alive or dead of other cause	Alive or dead due to cancer	2010	Positive histology	8500-8549: ductal and lobular neoplasms	14	1	Positive	Positive	Negative
28	Female	Married (including common law)	White	C50.4-Upper-outer quadrant of breast	8500/3: Infiltrating duct carcinoma, NOS	T2	N3a	T2	N3a	Blank(s)	Blank(s)	Any T, Mets	N3	Radiation after surgery	Surgery performed	39	Dead	Active follow-up	Dead (attributable to this cancer dx)	Alive or dead due to cancer	2010	Positive histology	8500-8549: ductal and lobular neoplasms	17	13	Positive	Positive	Negative
52	Female	Married (including common law)	Black	C50.4-Upper-outer quadrant of breast	8500/3: Infiltrating duct carcinoma, NOS	T4d	N1	T4d	N1	Blank(s)	Blank(s)	Any T, Mets	N1	No radiation and/or cancer-directed surgery	Surgery performed	12	Dead	Active follow-up	Dead (attributable to this cancer dx)	Alive or dead due to cancer	2010	Positive histology	8500-8549: ductal and lobular neoplasms	7	1	Negative	Negative	Negative
58	Female	Single (never married)	White	C50.4-Upper-outer quadrant of breast	8522/3: Infiltrating duct and lobular carcinoma	T4b	N1	T4b	N1	Blank(s)	Blank(s)	Any T, Mets	N1	No radiation and/or cancer-directed surgery	Surgery performed	26	Dead	Active follow-up	Dead (attributable to this cancer dx)	Alive or dead due to cancer	2010	Positive histology	8500-8549: ductal and lobular neoplasms	21	20	Positive	Positive	Negative
48	Female	Married (including common law)	White	C50.1-Central portion of breast	8500/3: Infiltrating duct carcinoma, NOS	T2	N1a	T2	N1a	Blank(s)	Blank(s)	Any T, Mets	N1	Radiation after surgery	Surgery performed	43	Alive	Active follow-up	Alive or dead of other cause	Alive or dead due to cancer	2010	Positive histology	8500-8549: ductal and lobular neoplasms	23	2	Positive	Positive	Negative
72	Female	Married (including common law)	White	C50.9-Breast, NOS	8500/3: Infiltrating duct carcinoma, NOS	T2	N3a	T2	N3a	Blank(s)	Blank(s)	Any T, Mets	N3	No radiation and/or cancer-directed surgery	Surgery performed	31	Dead	Active follow-up	Dead (attributable to this cancer dx)	Alive or dead due to cancer	2010	Positive histology	8500-8549: ductal and lobular neoplasms	21	21	Positive	Positive	Negative
61	Female	Unknown	Korean (1988+)	C50.9-Breast, NOS	8500/3: Infiltrating duct carcinoma, NOS	T4b	N1	T4b	N1	Blank(s)	Blank(s)	Any T, Mets	N3	No radiation and/or cancer-directed surgery	Surgery performed	5	Dead	Active follow-up	Dead (attributable to this cancer dx)	Alive or dead due to cancer	2010	Positive histology	8500-8549: ductal and lobular neoplasms	0	98	Negative	Negative	Negative
42	Female	Single (never married)	Other Asian (1991+)	C50.8-Overlapping lesion of breast	8500/3: Infiltrating duct carcinoma, NOS	T3	N1	T3	N1	Blank(s)	Blank(s)	Any T, Mets	N1	Radiation prior to surgery	Surgery performed	42	Alive	Active follow-up	Alive or dead of other cause	Alive or dead due to cancer	2010	Positive histology	8500-8549: ductal and lobular neoplasms	95	95	Positive	Positive	Negative
59	Female	Married (including common law)	White	C50.8-Overlapping lesion of breast	8523/3: Infiltrating duct mixed with other types of carcinoma	T2	N2a	T2	N2a	Blank(s)	Blank(s)	Any T, Mets	N2	Radiation after surgery	Surgery performed	18	Dead	Active follow-up	Alive or dead of other cause	Dead (attributable to causes other than this cancer dx)	2010	Positive histology	8500-8549: ductal and lobular neoplasms	7	6	Positive	Negative	Negative
53	Female	Married (including common law)	White	C50.9-Breast, NOS	8522/3: Infiltrating duct and lobular carcinoma	T2	N3a	T2	N3a	Blank(s)	Blank(s)	Any T, Mets	N3	Radiation after surgery	Surgery performed	40	Alive	Active follow-up	Alive or dead of other cause	Alive or dead due to cancer	2010	Positive histology	8500-8549: ductal and lobular neoplasms	16	13	Positive	Positive	Negative
78	Female	Married (including common law)	White	C50.5-Lower-outer quadrant of breast	8500/3: Infiltrating duct carcinoma, NOS	T2	N2a	T2	N2a	Blank(s)	Blank(s)	Any T, Mets	N2	Radiation after surgery	Surgery performed	21	Dead	Active follow-up	Dead (attributable to this cancer dx)	Alive or dead due to cancer	2010	Positive histology	8500-8549: ductal and lobular neoplasms	14	4	Positive	Positive	Negative
59	Female	Divorced	White	C50.4-Upper-outer quadrant of breast	8522/3: Infiltrating duct and lobular carcinoma	T2	N3a	T2	N3a	Blank(s)	Blank(s)	Any T, Mets	N3	Radiation after surgery	Surgery performed	39	Alive	Active follow-up	Alive or dead of other cause	Alive or dead due to cancer	2010	Positive histology	8500-8549: ductal and lobular neoplasms	15	15	Positive	Positive	Negative
45	Female	Married (including common law)	White	C50.9-Breast, NOS	8500/3: Infiltrating duct carcinoma, NOS	T2	N0	T2	N0	Blank(s)	Blank(s)	Any T, Mets	N0	Radiation prior to surgery	Surgery performed	40	Alive	Active follow-up	Alive or dead of other cause	Alive or dead due to cancer	2010	Positive histology	8500-8549: ductal and lobular neoplasms	0	98	Positive	Positive	Negative
48	Female	Single (never married)	White	C50.4-Upper-outer quadrant of breast	8520/3: Lobular carcinoma, NOS	T2	N1a	T2	N1a	Blank(s)	Blank(s)	Any T, Mets	N1	Radiation after surgery	Surgery performed	41	Alive	Active follow-up	Alive or dead of other cause	Alive or dead due to cancer	2010	Positive histology	8500-8549: ductal and lobular neoplasms	3	1	Positive	Positive	Negative
61	Female	Divorced	Black	C50.4-Upper-outer quadrant of breast	8500/3: Infiltrating duct carcinoma, NOS	T3	N3a	T3	N3a	Blank(s)	Blank(s)	Any T, Mets	N3	Radiation after surgery	Surgery performed	8	Dead	Active follow-up	Dead (attributable to this cancer dx)	Alive or dead due to cancer	2010	Positive histology	8500-8549: ductal and lobular neoplasms	15	15	Negative	Negative	Negative
57	Female	Married (including common law)	White	C50.8-Overlapping lesion of breast	8500/3: Infiltrating duct carcinoma, NOS	T2	N3b	T2	N3b	Blank(s)	Blank(s)	Any T, Mets	N3	Radiation after surgery	Surgery performed	39	Alive	Active follow-up	Alive or dead of other cause	Alive or dead due to cancer	2010	Positive histology	8500-8549: ductal and lobular neoplasms	9	2	Positive	Positive	Negative
67	Female	Divorced	White	C50.4-Upper-outer quadrant of breast	8575/3: Metaplastic carcinoma, NOS	T2	N1a	T2	N1a	Blank(s)	Blank(s)	Any T, Mets	N1	No radiation and/or cancer-directed surgery	Surgery performed	15	Dead	Active follow-up	Dead (attributable to this cancer dx)	Alive or dead due to cancer	2010	Positive histology	8560-8579: complex epithelial neoplasms	14	3	Negative	Negative	Negative
53	Female	Unknown	American Indian/Alaska Native	C50.2-Upper-inner quadrant of breast	8500/3: Infiltrating duct carcinoma, NOS	T3	N1	T3	N1	Blank(s)	Blank(s)	Any T, Mets	N1	No radiation and/or cancer-directed surgery	Surgery performed	39	Alive	Active follow-up	Alive or dead of other cause	Alive or dead due to cancer	2010	Positive histology	8500-8549: ductal and lobular neoplasms	95	95	Negative	Negative	Negative
76	Female	Widowed	Black	C50.2-Upper-inner quadrant of breast	8500/3: Infiltrating duct carcinoma, NOS	T4b	N3b	T4b	N3b	Blank(s)	Blank(s)	Any T, Mets	N3	Radiation after surgery	Surgery performed	39	Alive	Active follow-up	Alive or dead of other cause	Alive or dead due to cancer	2010	Positive histology	8500-8549: ductal and lobular neoplasms	21	95	Negative	Negative	Negative
44	Female	Married (including common law)	White	C50.4-Upper-outer quadrant of breast	8520/3: Lobular carcinoma, NOS	T4d	N2a	T4d	N2a	Blank(s)	Blank(s)	Any T, Mets	N2	No radiation and/or cancer-directed surgery	Surgery performed	23	Dead	Active follow-up	Dead (attributable to this cancer dx)	Alive or dead due to cancer	2010	Positive histology	8500-8549: ductal and lobular neoplasms	3	3	Positive	Negative	Negative
77	Female	Married (including common law)	White	C50.8-Overlapping lesion of breast	8500/3: Infiltrating duct carcinoma, NOS	T2	N0	T2	N0	Blank(s)	Blank(s)	Any T, Mets	N0	No radiation and/or cancer-directed surgery	Surgery performed	39	Alive	Active follow-up	Alive or dead of other cause	Alive or dead due to cancer	2010	Positive histology	8500-8549: ductal and lobular neoplasms	0	98	Positive	Negative	Negative
58	Female	Unknown	White	C50.8-Overlapping lesion of breast	8500/3: Infiltrating duct carcinoma, NOS	T2	N2a	T2	N2a	Blank(s)	Blank(s)	Any T, Mets	N2	Radiation after surgery	Surgery performed	39	Alive	Active follow-up	Alive or dead of other cause	Alive or dead due to cancer	2010	Positive histology	8500-8549: ductal and lobular neoplasms	27	25	Positive	Positive	Negative
78	Female	Married (including common law)	White	C50.1-Central portion of breast	8500/3: Infiltrating duct carcinoma, NOS	T4d	N1	T4d	N1	Blank(s)	Blank(s)	Any T, Mets	N1	No radiation and/or cancer-directed surgery	Surgery performed	38	Alive	Active follow-up	Alive or dead of other cause	Alive or dead due to cancer	2010	Positive histology	8500-8549: ductal and lobular neoplasms	0	98	Positive	Positive	Negative
73	Female	Married (including common law)	White	C50.6-Axillary tail of breast	8500/3: Infiltrating duct carcinoma, NOS	T4b	N1	T4b	N1	Blank(s)	Blank(s)	Any T, Mets	N3	No radiation and/or cancer-directed surgery	Surgery performed	38	Alive	Active follow-up	Alive or dead of other cause	Alive or dead due to cancer	2010	Positive histology	8500-8549: ductal and lobular neoplasms	97	97	Positive	Positive	Negative
80	Female	Widowed	White	C50.4-Upper-outer quadrant of breast	8500/3: Infiltrating duct carcinoma, NOS	T2	N3a	T2	N3a	Blank(s)	Blank(s)	Any T, Mets	N3	No radiation and/or cancer-directed surgery	Surgery performed	10	Dead	Active follow-up	Dead (attributable to this cancer dx)	Alive or dead due to cancer	2010	Positive histology	8500-8549: ductal and lobular neoplasms	22	15	Negative	Negative	Negative
60	Female	Divorced	White	C50.9-Breast, NOS	8500/3: Infiltrating duct carcinoma, NOS	T2	N2a	T2	N2a	Blank(s)	Blank(s)	Any T, Mets	N2	Radiation after surgery	Surgery performed	38	Alive	Active follow-up	Alive or dead of other cause	Alive or dead due to cancer	2010	Positive histology	8500-8549: ductal and lobular neoplasms	8	6	Positive	Positive	Negative
65	Female	Separated	White	C50.6-Axillary tail of breast	8500/3: Infiltrating duct carcinoma, NOS	T2	N1a	T2	N1a	Blank(s)	Blank(s)	Any T, Mets	N1	Radiation after surgery	Surgery performed	38	Alive	Active follow-up	Alive or dead of other cause	Alive or dead due to cancer	2010	Positive histology	8500-8549: ductal and lobular neoplasms	11	2	Positive	Positive	Negative
62	Female	Single (never married)	White	C50.4-Upper-outer quadrant of breast	8500/3: Infiltrating duct carcinoma, NOS	T4b	N3a	T4b	N3a	Blank(s)	Blank(s)	Any T, Mets	N3	Radiation after surgery	Surgery performed	13	Dead	Active follow-up	Dead (attributable to this cancer dx)	Alive or dead due to cancer	2010	Positive histology	8500-8549: ductal and lobular neoplasms	30	25	Positive	Negative	Negative
59	Female	Married (including common law)	White	C50.4-Upper-outer quadrant of breast	8500/3: Infiltrating duct carcinoma, NOS	T3	N1	T3	N1	Blank(s)	Blank(s)	Any T, Mets	N1	Radiation after surgery	Surgery performed	38	Alive	Active follow-up	Alive or dead of other cause	Alive or dead due to cancer	2010	Positive histology	8500-8549: ductal and lobular neoplasms	14	3	Positive	Positive	Negative
46	Female	Married (including common law)	White	C50.5-Lower-outer quadrant of breast	8523/3: Infiltrating duct mixed with other types of carcinoma	T1c	N1	T1c	N1	Blank(s)	Blank(s)	Any T, Mets	N1	No radiation and/or cancer-directed surgery	Surgery performed	37	Alive	Active follow-up	Alive or dead of other cause	Alive or dead due to cancer	2010	Positive histology	8500-8549: ductal and lobular neoplasms	18	11	Positive	Positive	Negative
51	Female	Married (including common law)	Japanese	C50.9-Breast, NOS	8500/3: Infiltrating duct carcinoma, NOS	T4b	N2a	T4b	N2a	Blank(s)	Blank(s)	Any T, Mets	N2	No radiation and/or cancer-directed surgery	Surgery performed	32	Alive	Active follow-up	Alive or dead of other cause	Alive or dead due to cancer	2010	Positive histology	8500-8549: ductal and lobular neoplasms	8	8	Positive	Positive	Negative
42	Female	Single (never married)	White	C50.5-Lower-outer quadrant of breast	8500/3: Infiltrating duct carcinoma, NOS	T2	N3a	T2	N3a	Blank(s)	Blank(s)	Any T, Mets	N3	Radiation after surgery	Surgery performed	18	Dead	Active follow-up	Dead (attributable to this cancer dx)	Alive or dead due to cancer	2010	Positive histology	8500-8549: ductal and lobular neoplasms	16	15	Positive	Positive	Negative
68	Female	Unknown	White	C50.3-Lower-inner quadrant of breast	8500/3: Infiltrating duct carcinoma, NOS	T3	N1a	T3	N1a	Blank(s)	Blank(s)	Any T, Mets	N1	No radiation and/or cancer-directed surgery	Surgery performed	26	Dead	Active follow-up	Dead (attributable to this cancer dx)	Alive or dead due to cancer	2010	Positive histology	8500-8549: ductal and lobular neoplasms	10	1	Negative	Negative	Negative
57	Female	Unknown	White	C50.8-Overlapping lesion of breast	8500/3: Infiltrating duct carcinoma, NOS	T3	N1	T3	N1	Blank(s)	Blank(s)	Any T, Mets	N3	No radiation and/or cancer-directed surgery	Surgery performed	35	Alive	Active follow-up	Alive or dead of other cause	Alive or dead due to cancer	2011	Positive histology	8500-8549: ductal and lobular neoplasms	95	95	Negative	Negative	Negative
46	Female	Married (including common law)	White	C50.9-Breast, NOS	8500/3: Infiltrating duct carcinoma, NOS	T2	N2a	T2	N2a	Blank(s)	Blank(s)	Any T, Mets	N2	Radiation after surgery	Surgery performed	36	Alive	Active follow-up	Alive or dead of other cause	Alive or dead due to cancer	2010	Positive histology	8500-8549: ductal and lobular neoplasms	12	5	Positive	Positive	Negative
60	Female	Married (including common law)	White	C50.3-Lower-inner quadrant of breast	8500/3: Infiltrating duct carcinoma, NOS	T2	N1a	T2	N1a	Blank(s)	Blank(s)	Any T, Mets	N3	Radiation after surgery	Surgery performed	35	Alive	Active follow-up	Alive or dead of other cause	Alive or dead due to cancer	2011	Positive histology	8500-8549: ductal and lobular neoplasms	3	1	Negative	Negative	Negative
87	Female	Divorced	White	C50.8-Overlapping lesion of breast	8500/3: Infiltrating duct carcinoma, NOS	T2	N1a	T2	N1a	Blank(s)	Blank(s)	Any T, Mets	N1	Radiation after surgery	Surgery performed	34	Alive	Active follow-up	Alive or dead of other cause	Alive or dead due to cancer	2011	Positive histology	8500-8549: ductal and lobular neoplasms	1	1	Positive	Positive	Negative
43	Female	Single (never married)	Black	C50.9-Breast, NOS	8500/3: Infiltrating duct carcinoma, NOS	T3	N1	T3	N1	Blank(s)	Blank(s)	Any T, Mets	N1	Radiation after surgery	Surgery performed	33	Alive	Active follow-up	Alive or dead of other cause	Alive or dead due to cancer	2011	Positive histology	8500-8549: ductal and lobular neoplasms	12	3	Positive	Positive	Negative
51	Female	Unknown	White	C50.9-Breast, NOS	8500/3: Infiltrating duct carcinoma, NOS	T1c	N3a	T1c	N3a	Blank(s)	Blank(s)	Any T, Mets	N3	No radiation and/or cancer-directed surgery	Surgery performed	33	Alive	Active follow-up	Alive or dead of other cause	Alive or dead due to cancer	2011	Positive histology	8500-8549: ductal and lobular neoplasms	18	11	Positive	Positive	Negative
74	Female	Married (including common law)	White	C50.9-Breast, NOS	8500/3: Infiltrating duct carcinoma, NOS	T2	N0	T2	N0	Blank(s)	Blank(s)	Any T, Mets	N0	Radiation after surgery	Surgery performed	23	Dead	Active follow-up	Dead (attributable to this cancer dx)	Alive or dead due to cancer	2011	Positive histology	8500-8549: ductal and lobular neoplasms	0	98	Positive	Positive	Negative
56	Male	Divorced	White	C50.1-Central portion of breast	8500/3: Infiltrating duct carcinoma, NOS	T2	N2a	T2	N2a	Blank(s)	Blank(s)	Any T, Mets	N2	No radiation and/or cancer-directed surgery	Surgery performed	31	Alive	Active follow-up	Alive or dead of other cause	Alive or dead due to cancer	2011	Positive histology	8500-8549: ductal and lobular neoplasms	26	8	Positive	Positive	Negative
71	Female	Married (including common law)	White	C50.9-Breast, NOS	8500/3: Infiltrating duct carcinoma, NOS	T3	N3a	T3	N3a	Blank(s)	Blank(s)	Any T, Mets	N3	Radiation after surgery	Surgery performed	10	Dead	Active follow-up	Alive or dead of other cause	Dead (attributable to causes other than this cancer dx)	2011	Positive histology	8500-8549: ductal and lobular neoplasms	18	14	Positive	Positive	Negative
64	Female	Widowed	Korean (1988+)	C50.9-Breast, NOS	8500/3: Infiltrating duct carcinoma, NOS	T4b	N3a	T4b	N3a	Blank(s)	Blank(s)	Any T, Mets	N3	Radiation after surgery	Surgery performed	30	Alive	Active follow-up	Alive or dead of other cause	Alive or dead due to cancer	2011	Positive histology	8500-8549: ductal and lobular neoplasms	11	11	Positive	Positive	Negative
57	Female	Married (including common law)	White	C50.3-Lower-inner quadrant of breast	8500/3: Infiltrating duct carcinoma, NOS	T2	N0(i+)	T2	N0(i+)	Blank(s)	Blank(s)	Any T, Mets	N0	Radiation after surgery	Surgery performed	29	Alive	Active follow-up	Alive or dead of other cause	Alive or dead due to cancer	2011	Positive histology	8500-8549: ductal and lobular neoplasms	1	0	Positive	Positive	Negative
71	Female	Widowed	White	C50.2-Upper-inner quadrant of breast	8500/3: Infiltrating duct carcinoma, NOS	T2	N1a	T2	N1a	Blank(s)	Blank(s)	Any T, Mets	N1	Radiation prior to surgery	Surgery performed	30	Alive	Active follow-up	Alive or dead of other cause	Alive or dead due to cancer	2011	Positive histology	8500-8549: ductal and lobular neoplasms	5	2	Positive	Positive	Negative
54	Female	Married (including common law)	White	C50.9-Breast, NOS	8520/3: Lobular carcinoma, NOS	T2	N3a	T2	N3a	Blank(s)	Blank(s)	Any T, Mets	N3	Radiation after surgery	Surgery performed	28	Alive	Active follow-up	Alive or dead of other cause	Alive or dead due to cancer	2011	Positive histology	8500-8549: ductal and lobular neoplasms	17	16	Positive	Positive	Negative
39	Female	Married (including common law)	White	C50.9-Breast, NOS	8520/3: Lobular carcinoma, NOS	T3	N2a	T3	N2a	Blank(s)	Blank(s)	Any T, Mets	N2	Radiation after surgery	Surgery performed	27	Alive	Active follow-up	Alive or dead of other cause	Alive or dead due to cancer	2011	Positive histology	8500-8549: ductal and lobular neoplasms	11	8	Positive	Positive	Negative
79	Female	Divorced	White	C50.9-Breast, NOS	8500/3: Infiltrating duct carcinoma, NOS	T2	N1	T2	N1	Blank(s)	Blank(s)	Any T, Mets	N1	No radiation and/or cancer-directed surgery	Surgery performed	28	Alive	Active follow-up	Alive or dead of other cause	Alive or dead due to cancer	2011	Positive histology	8500-8549: ductal and lobular neoplasms	95	95	Positive	Positive	Negative
89	Female	Unknown	White	C50.9-Breast, NOS	8500/3: Infiltrating duct carcinoma, NOS	T4NOS	N0	T4NOS	N0	Blank(s)	Blank(s)	Any T, Mets	N0	No radiation and/or cancer-directed surgery	Surgery performed	17	Dead	Active follow-up	Dead (attributable to this cancer dx)	Alive or dead due to cancer	2011	Positive histology	8500-8549: ductal and lobular neoplasms	0	98	Negative	Positive	Negative
82	Female	Single (never married)	White	C50.8-Overlapping lesion of breast	8500/3: Infiltrating duct carcinoma, NOS	T2	N1a	T2	N1a	Blank(s)	Blank(s)	Any T, Mets	N1	No radiation and/or cancer-directed surgery	Surgery performed	28	Alive	Active follow-up	Alive or dead of other cause	Alive or dead due to cancer	2011	Positive histology	8500-8549: ductal and lobular neoplasms	2	1	Positive	Positive	Negative
61	Female	Unknown	White	C50.9-Breast, NOS	8500/3: Infiltrating duct carcinoma, NOS	T4c	N1	T4c	N1	Blank(s)	Blank(s)	Any T, Mets	N1	Radiation after surgery	Surgery performed	27	Alive	Active follow-up	Alive or dead of other cause	Alive or dead due to cancer	2011	Positive histology	8500-8549: ductal and lobular neoplasms	0	98	Positive	Positive	Negative
39	Female	Married (including common law)	White	C50.4-Upper-outer quadrant of breast	8500/3: Infiltrating duct carcinoma, NOS	T2	N2NOS	T2	N2NOS	Blank(s)	Blank(s)	Any T, Mets	N2	No radiation and/or cancer-directed surgery	Surgery performed	26	Alive	Active follow-up	Alive or dead of other cause	Alive or dead due to cancer	2011	Positive histology	8500-8549: ductal and lobular neoplasms	16	5	Negative	Negative	Negative
49	Female	Married (including common law)	White	C50.8-Overlapping lesion of breast	8500/3: Infiltrating duct carcinoma, NOS	T3	N3c	T3	N3c	Blank(s)	Blank(s)	Any T, Mets	N3	Radiation after surgery	Surgery performed	21	Dead	Active follow-up	Dead (attributable to this cancer dx)	Alive or dead due to cancer	2011	Positive histology	8500-8549: ductal and lobular neoplasms	4	4	Positive	Negative	Negative
53	Female	Unknown	White	C50.9-Breast, NOS	8500/3: Infiltrating duct carcinoma, NOS	TX	N1	TX	N1	Blank(s)	Blank(s)	Any T, Mets	N1	No radiation and/or cancer-directed surgery	Surgery performed	24	Dead	Active follow-up	Dead (attributable to this cancer dx)	Alive or dead due to cancer	2011	Positive histology	8500-8549: ductal and lobular neoplasms	6	1	Positive	Negative	Negative
50	Female	Unknown	White	C50.9-Breast, NOS	8500/3: Infiltrating duct carcinoma, NOS	T2	N3a	T2	N3a	Blank(s)	Blank(s)	Any T, Mets	N3	No radiation and/or cancer-directed surgery	Surgery performed	26	Alive	Active follow-up	Alive or dead of other cause	Alive or dead due to cancer	2011	Positive histology	8500-8549: ductal and lobular neoplasms	15	13	Positive	Positive	Negative
62	Female	Divorced	White	C50.9-Breast, NOS	8500/3: Infiltrating duct carcinoma, NOS	T2	N2a	T2	N2a	Blank(s)	Blank(s)	Any T, Mets	N3	No radiation and/or cancer-directed surgery	Surgery performed	26	Alive	Active follow-up	Alive or dead of other cause	Alive or dead due to cancer	2011	Positive histology	8500-8549: ductal and lobular neoplasms	13	4	Positive	Positive	Negative
75	Female	Widowed	American Indian/Alaska Native	C50.2-Upper-inner quadrant of breast	8500/3: Infiltrating duct carcinoma, NOS	T2	N0(i-)	T2	N0(i-)	Blank(s)	Blank(s)	Any T, Mets	N0	Radiation after surgery	Surgery performed	8	Dead	Active follow-up	Dead (attributable to this cancer dx)	Alive or dead due to cancer	2011	Positive histology	8500-8549: ductal and lobular neoplasms	6	0	Positive	Negative	Negative
53	Female	Single (never married)	White	C50.4-Upper-outer quadrant of breast	8520/3: Lobular carcinoma, NOS	T3	N1	T3	N1	Blank(s)	Blank(s)	Any T, Mets	N1	No radiation and/or cancer-directed surgery	Surgery performed	26	Alive	Active follow-up	Alive or dead of other cause	Alive or dead due to cancer	2011	Positive histology	8500-8549: ductal and lobular neoplasms	17	14	Positive	Positive	Negative
56	Female	Married (including common law)	White	C50.4-Upper-outer quadrant of breast	8500/3: Infiltrating duct carcinoma, NOS	T3	N1	T3	N1	Blank(s)	Blank(s)	Any T, Mets	N3	Radiation after surgery	Surgery performed	24	Alive	Active follow-up	Alive or dead of other cause	Alive or dead due to cancer	2011	Positive histology	8500-8549: ductal and lobular neoplasms	16	1	Negative	Negative	Negative
40	Female	Married (including common law)	White	C50.9-Breast, NOS	8500/3: Infiltrating duct carcinoma, NOS	T1NOS	N0	T1NOS	N0	Blank(s)	Blank(s)	Any T, Mets	N0	No radiation and/or cancer-directed surgery	Surgery performed	24	Alive	Active follow-up	Alive or dead of other cause	Alive or dead due to cancer	2011	Positive histology	8500-8549: ductal and lobular neoplasms	1	0	Positive	Positive	Negative
61	Female	Single (never married)	American Indian/Alaska Native	C50.9-Breast, NOS	8500/3: Infiltrating duct carcinoma, NOS	T2	N3a	T2	N3a	Blank(s)	Blank(s)	Any T, Mets	N3	Radiation after surgery	Surgery performed	24	Alive	Active follow-up	Alive or dead of other cause	Alive or dead due to cancer	2011	Positive histology	8500-8549: ductal and lobular neoplasms	0	98	Positive	Positive	Negative
57	Female	Divorced	White	C50.8-Overlapping lesion of breast	8500/3: Infiltrating duct carcinoma, NOS	T4b	N2a	T4b	N2a	Blank(s)	Blank(s)	Any T, Mets	N2	Radiation after surgery	Surgery performed	23	Alive	Active follow-up	Alive or dead of other cause	Alive or dead due to cancer	2012	Positive histology	8500-8549: ductal and lobular neoplasms	10	9	Positive	Positive	Negative
50	Male	Married (including common law)	White	C50.1-Central portion of breast	8500/3: Infiltrating duct carcinoma, NOS	T2	N1	T2	N1	Blank(s)	Blank(s)	Any T, Mets	N1	Surgery both before and after radiation	Surgery performed	23	Alive	Active follow-up	Alive or dead of other cause	Alive or dead due to cancer	2012	Positive histology	8500-8549: ductal and lobular neoplasms	3	3	Positive	Positive	Negative
81	Female	Divorced	White	C50.8-Overlapping lesion of breast	8500/3: Infiltrating duct carcinoma, NOS	T4d	N3a	T4d	N3a	Blank(s)	Blank(s)	Any T, Mets	N3	Radiation after surgery	Surgery performed	15	Dead	Active follow-up	Dead (attributable to this cancer dx)	Alive or dead due to cancer	2012	Positive histology	8500-8549: ductal and lobular neoplasms	0	98	Negative	Negative	Negative
36	Female	Divorced	White	C50.9-Breast, NOS	8500/3: Infiltrating duct carcinoma, NOS	T2	N2a	T2	N2a	Blank(s)	Blank(s)	Any T, Mets	N2	Radiation after surgery	Surgery performed	21	Alive	Active follow-up	Alive or dead of other cause	Alive or dead due to cancer	2012	Positive histology	8500-8549: ductal and lobular neoplasms	16	4	Positive	Positive	Negative
89	Female	Widowed	Black	C50.9-Breast, NOS	8520/3: Lobular carcinoma, NOS	T2	N2a	T2	N2a	Blank(s)	Blank(s)	Any T, Mets	N2	Radiation after surgery	Surgery performed	21	Dead	Active follow-up	Dead (attributable to this cancer dx)	Alive or dead due to cancer	2012	Positive histology	8500-8549: ductal and lobular neoplasms	6	6	Positive	Positive	Negative
74	Female	Unknown	White	C50.3-Lower-inner quadrant of breast	8500/3: Infiltrating duct carcinoma, NOS	T2	N3a	T2	N3a	Blank(s)	Blank(s)	Any T, Mets	N3	No radiation and/or cancer-directed surgery	Surgery performed	10	Dead	Active follow-up	Dead (attributable to this cancer dx)	Alive or dead due to cancer	2012	Positive histology	8500-8549: ductal and lobular neoplasms	17	11	Positive	Positive	Negative
64	Female	Married (including common law)	White	C50.4-Upper-outer quadrant of breast	8500/3: Infiltrating duct carcinoma, NOS	T2	N1a	T2	N1a	Blank(s)	Blank(s)	Any T, Mets	N1	Radiation after surgery	Surgery performed	21	Alive	Active follow-up	Alive or dead of other cause	Alive or dead due to cancer	2012	Positive histology	8500-8549: ductal and lobular neoplasms	21	1	Positive	Positive	Negative
72	Female	Married (including common law)	White	C50.4-Upper-outer quadrant of breast	8522/3: Infiltrating duct and lobular carcinoma	T2	N0	T2	N0	Blank(s)	Blank(s)	Any T, Mets	N0	No radiation and/or cancer-directed surgery	Surgery performed	20	Alive	Active follow-up	Alive or dead of other cause	Alive or dead due to cancer	2012	Positive histology	8500-8549: ductal and lobular neoplasms	3	0	Positive	Positive	Negative
52	Male	Married (including common law)	White	C50.4-Upper-outer quadrant of breast	8500/3: Infiltrating duct carcinoma, NOS	T2	N1	T2	N1	Blank(s)	Blank(s)	Any T, Mets	N3	Radiation after surgery	Surgery performed	19	Alive	Active follow-up	Alive or dead of other cause	Alive or dead due to cancer	2012	Positive histology	8500-8549: ductal and lobular neoplasms	16	10	Positive	Positive	Negative
42	Female	Married (including common law)	Other Asian (1991+)	C50.8-Overlapping lesion of breast	8500/3: Infiltrating duct carcinoma, NOS	T2	N3a	T2	N3a	Blank(s)	Blank(s)	Any T, Mets	N3	Radiation after surgery	Surgery performed	19	Alive	Active follow-up	Alive or dead of other cause	Alive or dead due to cancer	2012	Positive histology	8500-8549: ductal and lobular neoplasms	13	11	Positive	Positive	Negative
60	Female	Single (never married)	Black	C50.8-Overlapping lesion of breast	8500/3: Infiltrating duct carcinoma, NOS	T4b	N1	T4b	N1	Blank(s)	Blank(s)	Any T, Mets	N3	No radiation and/or cancer-directed surgery	Surgery performed	10	Dead	Active follow-up	Dead (attributable to this cancer dx)	Alive or dead due to cancer	2012	Positive histology	8500-8549: ductal and lobular neoplasms	5	1	Negative	Positive	Negative
64	Female	Divorced	White	C50.9-Breast, NOS	8520/3: Lobular carcinoma, NOS	T4b	N1	T4b	N1	Blank(s)	Blank(s)	Any T, Mets	N1	Radiation after surgery	Surgery performed	19	Alive	Active follow-up	Alive or dead of other cause	Alive or dead due to cancer	2012	Positive histology	8500-8549: ductal and lobular neoplasms	11	10	Positive	Positive	Negative
61	Female	Married (including common law)	Filipino	C50.1-Central portion of breast	8500/3: Infiltrating duct carcinoma, NOS	T4d	N1	T4d	N1	Blank(s)	Blank(s)	Any T, Mets	N1	Radiation after surgery	Surgery performed	19	Alive	Active follow-up	Alive or dead of other cause	Alive or dead due to cancer	2012	Positive histology	8500-8549: ductal and lobular neoplasms	3	2	Negative	Negative	Negative
59	Female	Single (never married)	White	C50.8-Overlapping lesion of breast	8500/3: Infiltrating duct carcinoma, NOS	T2	N1a	T2	N1a	Blank(s)	Blank(s)	Any T, Mets	N1	No radiation and/or cancer-directed surgery	Surgery performed	19	Alive	Active follow-up	Alive or dead of other cause	Alive or dead due to cancer	2012	Positive histology	8500-8549: ductal and lobular neoplasms	2	1	Positive	Positive	Negative
59	Female	Married (including common law)	White	C50.8-Overlapping lesion of breast	8500/3: Infiltrating duct carcinoma, NOS	T1c	N1	T1c	N1	Blank(s)	Blank(s)	Any T, Mets	N1	Radiation after surgery	Surgery performed	17	Alive	Active follow-up	Alive or dead of other cause	Alive or dead due to cancer	2012	Positive histology	8500-8549: ductal and lobular neoplasms	8	95	Positive	Negative	Negative
67	Female	Divorced	White	C50.8-Overlapping lesion of breast	8500/3: Infiltrating duct carcinoma, NOS	T1c	N1	T1c	N1	Blank(s)	Blank(s)	Any T, Mets	N1	No radiation and/or cancer-directed surgery	Surgery performed	16	Alive	Active follow-up	Alive or dead of other cause	Alive or dead due to cancer	2012	Positive histology	8500-8549: ductal and lobular neoplasms	95	95	Positive	Positive	Negative
48	Female	Married (including common law)	White	C50.5-Lower-outer quadrant of breast	8520/3: Lobular carcinoma, NOS	T1c	N0	T1c	N0	Blank(s)	Blank(s)	Any T, Mets	N0	No radiation and/or cancer-directed surgery	Surgery performed	17	Alive	Active follow-up	Alive or dead of other cause	Alive or dead due to cancer	2012	Positive histology	8500-8549: ductal and lobular neoplasms	1	0	Positive	Positive	Negative
46	Female	Single (never married)	White	C50.9-Breast, NOS	8500/3: Infiltrating duct carcinoma, NOS	T3	N2a	T3	N2a	Blank(s)	Blank(s)	Any T, Mets	N2	Radiation after surgery	Surgery performed	16	Alive	Active follow-up	Alive or dead of other cause	Alive or dead due to cancer	2012	Positive histology	8500-8549: ductal and lobular neoplasms	18	6	Positive	Positive	Negative
38	Female	Married (including common law)	White	C50.8-Overlapping lesion of breast	8500/3: Infiltrating duct carcinoma, NOS	T3	N1a	T3	N1a	Blank(s)	Blank(s)	Any T, Mets	N3	No radiation and/or cancer-directed surgery	Surgery performed	13	Dead	Active follow-up	Dead (attributable to this cancer dx)	Alive or dead due to cancer	2012	Positive histology	8500-8549: ductal and lobular neoplasms	14	3	Negative	Negative	Negative
51	Female	Married (including common law)	White	C50.4-Upper-outer quadrant of breast	8500/3: Infiltrating duct carcinoma, NOS	T1c	N1a	T1c	N1a	Blank(s)	Blank(s)	Any T, Mets	N1	No radiation and/or cancer-directed surgery	Surgery performed	15	Alive	Active follow-up	Alive or dead of other cause	Alive or dead due to cancer	2012	Positive histology	8500-8549: ductal and lobular neoplasms	4	1	Negative	Negative	Negative
45	Female	Married (including common law)	White	C50.4-Upper-outer quadrant of breast	8500/3: Infiltrating duct carcinoma, NOS	T2	N0	T2	N0	Blank(s)	Blank(s)	Any T, Mets	N0	Radiation after surgery	Surgery performed	15	Dead	Active follow-up	Dead (attributable to this cancer dx)	Alive or dead due to cancer	2012	Positive histology	8500-8549: ductal and lobular neoplasms	9	0	Negative	Negative	Negative
76	Female	Married (including common law)	White	C50.3-Lower-inner quadrant of breast	8500/3: Infiltrating duct carcinoma, NOS	T4b	N1	T4b	N1	Blank(s)	Blank(s)	Any T, Mets	N3	Radiation after surgery	Surgery performed	14	Alive	Active follow-up	Alive or dead of other cause	Alive or dead due to cancer	2012	Positive histology	8500-8549: ductal and lobular neoplasms	0	98	Positive	Positive	Negative
38	Female	Married (including common law)	Black	C50.9-Breast, NOS	8500/3: Infiltrating duct carcinoma, NOS	T1c	N3a	T1c	N3a	Blank(s)	Blank(s)	Any T, Mets	N3	No radiation and/or cancer-directed surgery	Surgery performed	14	Alive	Active follow-up	Alive or dead of other cause	Alive or dead due to cancer	2012	Positive histology	8500-8549: ductal and lobular neoplasms	29	20	Positive	Positive	Negative
65	Female	Divorced	White	C50.4-Upper-outer quadrant of breast	8500/3: Infiltrating duct carcinoma, NOS	T2	N1	T2	N1	Blank(s)	Blank(s)	Any T, Mets	N1	No radiation and/or cancer-directed surgery	Surgery performed	12	Alive	Active follow-up	Alive or dead of other cause	Alive or dead due to cancer	2012	Positive histology	8500-8549: ductal and lobular neoplasms	15	10	Positive	Positive	Negative
58	Female	Divorced	White	C50.2-Upper-inner quadrant of breast	8500/3: Infiltrating duct carcinoma, NOS	T2	N3b	T2	N3b	Blank(s)	Blank(s)	Any T, Mets	N3	No radiation and/or cancer-directed surgery	Surgery performed	12	Alive	Active follow-up	Alive or dead of other cause	Alive or dead due to cancer	2012	Positive histology	8500-8549: ductal and lobular neoplasms	13	2	Positive	Positive	Negative
77	Female	Married (including common law)	White	C50.8-Overlapping lesion of breast	8520/3: Lobular carcinoma, NOS	T3	N3a	T3	N3a	Blank(s)	Blank(s)	Any T, Mets	N3	No radiation and/or cancer-directed surgery	Surgery performed	11	Alive	Active follow-up	Alive or dead of other cause	Alive or dead due to cancer	2013	Positive histology	8500-8549: ductal and lobular neoplasms	23	17	Positive	Negative	Negative
38	Female	Unknown	White	C50.4-Upper-outer quadrant of breast	8500/3: Infiltrating duct carcinoma, NOS	T3	N2a	T3	N2a	Blank(s)	Blank(s)	Any T, Mets	N2	Radiation after surgery	Surgery performed	9	Alive	Active follow-up	Alive or dead of other cause	Alive or dead due to cancer	2013	Positive histology	8500-8549: ductal and lobular neoplasms	10	6	Positive	Positive	Negative
69	Female	Widowed	Filipino	C50.9-Breast, NOS	8500/3: Infiltrating duct carcinoma, NOS	T4b	N0	T4b	N0	Blank(s)	Blank(s)	Any T, Mets	N0	No radiation and/or cancer-directed surgery	Surgery performed	5	Alive	Active follow-up	Alive or dead of other cause	Alive or dead due to cancer	2013	Positive histology	8500-8549: ductal and lobular neoplasms	0	98	Positive	Positive	Negative
60	Female	Married (including common law)	White	C50.9-Breast, NOS	8520/3: Lobular carcinoma, NOS	T4d	N0(i+)	T4d	N0(i+)	Blank(s)	Blank(s)	Any T, Mets	N0	Radiation after surgery	Surgery performed	7	Alive	Active follow-up	Alive or dead of other cause	Alive or dead due to cancer	2013	Positive histology	8500-8549: ductal and lobular neoplasms	9	0	Negative	Negative	Negative
77	Female	Widowed	White	C50.8-Overlapping lesion of breast	8500/3: Infiltrating duct carcinoma, NOS	T1c	N2a	T1c	N2a	Blank(s)	Blank(s)	Any T, Mets	N2	No radiation and/or cancer-directed surgery	Surgery performed	6	Alive	Active follow-up	Alive or dead of other cause	Alive or dead due to cancer	2013	Positive histology	8500-8549: ductal and lobular neoplasms	18	5	Positive	Positive	Negative
43	Female	Married (including common law)	White	C50.4-Upper-outer quadrant of breast	8500/3: Infiltrating duct carcinoma, NOS	T4d	N2a	T4d	N2a	Blank(s)	Blank(s)	Any T, Mets	N2	Radiation after surgery	Surgery performed	6	Alive	Active follow-up	Alive or dead of other cause	Alive or dead due to cancer	2013	Positive histology	8500-8549: ductal and lobular neoplasms	10	9	Positive	Positive	Negative
49	Female	Divorced	White	C50.4-Upper-outer quadrant of breast	8500/3: Infiltrating duct carcinoma, NOS	T2	N1NOS	T2	N1NOS	Blank(s)	Blank(s)	Any T, Mets	N1	No radiation and/or cancer-directed surgery	Surgery performed	5	Alive	Active follow-up	Alive or dead of other cause	Alive or dead due to cancer	2013	Positive histology	8500-8549: ductal and lobular neoplasms	25	19	Positive	Positive	Negative
82	Female	Married (including common law)	White	C50.8-Overlapping lesion of breast	8520/3: Lobular carcinoma, NOS	T3	N1a	T3	N1a	Blank(s)	Blank(s)	Any T, Mets	N1	No radiation and/or cancer-directed surgery	Surgery performed	5	Alive	Active follow-up	Alive or dead of other cause	Alive or dead due to cancer	2013	Positive histology	8500-8549: ductal and lobular neoplasms	2	2	Positive	Negative	Negative
56	Female	Married (including common law)	White	C50.3-Lower-inner quadrant of breast	8500/3: Infiltrating duct carcinoma, NOS	T2	N0	T2	N0	Blank(s)	Blank(s)	Any T, Mets	N0	No radiation and/or cancer-directed surgery	Surgery performed	4	Alive	Active follow-up	Alive or dead of other cause	Alive or dead due to cancer	2013	Positive histology	8500-8549: ductal and lobular neoplasms	2	0	Positive	Positive	Negative
77	Female	Married (including common law)	White	C50.4-Upper-outer quadrant of breast	8500/3: Infiltrating duct carcinoma, NOS	T1b	N3a	T1b	N3a	Blank(s)	Blank(s)	Any T, Mets	N3	No radiation and/or cancer-directed surgery	Surgery performed	4	Alive	Active follow-up	Alive or dead of other cause	Alive or dead due to cancer	2013	Positive histology	8500-8549: ductal and lobular neoplasms	38	28	Positive	Positive	Negative
71	Female	Single (never married)	White	C50.8-Overlapping lesion of breast	8500/3: Infiltrating duct carcinoma, NOS	T4b	N2a	T4b	N2a	Blank(s)	Blank(s)	Any T, Mets	N2	No radiation and/or cancer-directed surgery	Surgery performed	3	Alive	Active follow-up	Alive or dead of other cause	Alive or dead due to cancer	2013	Positive histology	8500-8549: ductal and lobular neoplasms	9	4	Positive	Positive	Negative
59	Female	Married (including common law)	White	C50.9-Breast, NOS	8522/3: Infiltrating duct and lobular carcinoma	T4a	N1a	T4a	N1a	Blank(s)	Blank(s)	Any T, Mets	N1	No radiation and/or cancer-directed surgery	Surgery performed	3	Alive	Active follow-up	Alive or dead of other cause	Alive or dead due to cancer	2013	Positive histology	8500-8549: ductal and lobular neoplasms	19	2	Positive	Positive	Negative
49	Female	Married (including common law)	White	C50.4-Upper-outer quadrant of breast	8500/3: Infiltrating duct carcinoma, NOS	T4b	N3a	T4b	N3a	Blank(s)	Blank(s)	Any T, Mets	N3	No radiation and/or cancer-directed surgery	Surgery performed	3	Alive	Active follow-up	Alive or dead of other cause	Alive or dead due to cancer	2013	Positive histology	8500-8549: ductal and lobular neoplasms	14	1	Positive	Positive	Negative
29	Female	Single (never married)	White	C50.4-Upper-outer quadrant of breast	8500/3: Infiltrating duct carcinoma, NOS	T1c	N0	T1c	N0	Blank(s)	Blank(s)	Any T, Mets	N0	No radiation and/or cancer-directed surgery	Surgery performed	2	Alive	Active follow-up	Alive or dead of other cause	Alive or dead due to cancer	2013	Positive histology	8500-8549: ductal and lobular neoplasms	3	0	Positive	Positive	Negative
91	Female	Widowed	White	C50.8-Overlapping lesion of breast	8520/3: Lobular carcinoma, NOS	T2	N1a	T2	N1a	Blank(s)	Blank(s)	Any T, Mets	N1	Radiation after surgery	Surgery performed	2	Alive	Active follow-up	Alive or dead of other cause	Alive or dead due to cancer	2013	Positive histology	8500-8549: ductal and lobular neoplasms	17	1	Positive	Positive	Negative
45	Female	Unmarried or Domestic Partner	White	C50.4-Upper-outer quadrant of breast	8500/3: Infiltrating duct carcinoma, NOS	T3	N2a	T3	N2a	Blank(s)	Blank(s)	Any T, Mets	N2	No radiation and/or cancer-directed surgery	Surgery performed	2	Alive	Active follow-up	Alive or dead of other cause	Alive or dead due to cancer	2013	Positive histology	8500-8549: ductal and lobular neoplasms	13	5	Positive	Positive	Negative
78	Female	Married (including common law)	White	C50.4-Upper-outer quadrant of breast	8500/3: Infiltrating duct carcinoma, NOS	T1b	N1NOS	T1b	N1NOS	Blank(s)	Blank(s)	Any T, Mets	N1	No radiation and/or cancer-directed surgery	Surgery performed	3	Dead	Active follow-up	Dead (attributable to this cancer dx)	Alive or dead due to cancer	2010	Positive histology	8500-8549: ductal and lobular neoplasms	18	1	Negative	Negative	Negative
46	Female	Married (including common law)	White	C50.4-Upper-outer quadrant of breast	8500/3: Infiltrating duct carcinoma, NOS	T4d	N1a	T4d	N1a	Blank(s)	Blank(s)	Any T, Mets	N1	Radiation after surgery	Surgery performed	35	Dead	Active follow-up	Dead (attributable to this cancer dx)	Alive or dead due to cancer	2010	Positive histology	8500-8549: ductal and lobular neoplasms	4	2	Positive	Positive	Negative
57	Female	Married (including common law)	White	C50.4-Upper-outer quadrant of breast	8520/3: Lobular carcinoma, NOS	T2	N1a	T2	N1a	Blank(s)	Blank(s)	Any T, Mets	N1	No radiation and/or cancer-directed surgery	Surgery performed	43	Dead	Active follow-up	Dead (attributable to this cancer dx)	Alive or dead due to cancer	2010	Positive histology	8500-8549: ductal and lobular neoplasms	2	1	Positive	Positive	Negative
55	Male	Married (including common law)	White	C50.1-Central portion of breast	8500/3: Infiltrating duct carcinoma, NOS	T4b	N3a	T4b	N3a	Blank(s)	Blank(s)	Any T, Mets	N3	Radiation after surgery	Surgery performed	44	Alive	Active follow-up	Alive or dead of other cause	Alive or dead due to cancer	2010	Positive histology	8500-8549: ductal and lobular neoplasms	13	13	Positive	Positive	Negative
45	Female	Divorced	White	C50.8-Overlapping lesion of breast	8500/3: Infiltrating duct carcinoma, NOS	T3	N1	T3	N1	Blank(s)	Blank(s)	Any T, Mets	N3	Radiation after surgery	Surgery performed	15	Dead	Active follow-up	Dead (attributable to this cancer dx)	Alive or dead due to cancer	2010	Positive histology	8500-8549: ductal and lobular neoplasms	95	95	Negative	Negative	Negative
58	Female	Married (including common law)	White	C50.4-Upper-outer quadrant of breast	8315/3: Glycogen-rich carcinoma	T2	N1NOS	T2	N1NOS	Blank(s)	Blank(s)	Any T, Mets	N1	Radiation after surgery	Surgery performed	43	Alive	Active follow-up	Alive or dead of other cause	Alive or dead due to cancer	2010	Positive histology	8140-8389: adenomas and adenocarcinomas	16	3	Positive	Positive	Negative
37	Female	Single (never married)	White	C50.5-Lower-outer quadrant of breast	8010/3: Carcinoma, NOS	T2	N1	T2	N1	Blank(s)	Blank(s)	Any T, Mets	N1	No radiation and/or cancer-directed surgery	Surgery performed	42	Alive	Active follow-up	Alive or dead of other cause	Alive or dead due to cancer	2010	Positive histology	8010-8049: epithelial neoplasms, NOS	0	98	Negative	Negative	Negative
83	Female	Widowed	White	C50.8-Overlapping lesion of breast	8500/3: Infiltrating duct carcinoma, NOS	T4b	N3a	T4b	N3a	Blank(s)	Blank(s)	Any T, Mets	N3	Radiation after surgery	Surgery performed	36	Dead	Active follow-up	Dead (attributable to this cancer dx)	Alive or dead due to cancer	2010	Positive histology	8500-8549: ductal and lobular neoplasms	26	10	Positive	Positive	Negative
62	Female	Married (including common law)	White	C50.4-Upper-outer quadrant of breast	8500/3: Infiltrating duct carcinoma, NOS	T2	N1a	T2	N1a	Blank(s)	Blank(s)	Any T, Mets	N1	No radiation and/or cancer-directed surgery	Surgery performed	37	Alive	Active follow-up	Alive or dead of other cause	Alive or dead due to cancer	2010	Positive histology	8500-8549: ductal and lobular neoplasms	3	3	Positive	Positive	Negative
46	Female	Unknown	White	C50.4-Upper-outer quadrant of breast	8500/3: Infiltrating duct carcinoma, NOS	T2	N2a	T2	N2a	Blank(s)	Blank(s)	Any T, Mets	N2	Radiation after surgery	Surgery performed	29	Dead	Active follow-up	Dead (attributable to this cancer dx)	Alive or dead due to cancer	2011	Positive histology	8500-8549: ductal and lobular neoplasms	9	8	Positive	Positive	Negative
46	Female	Married (including common law)	White	C50.4-Upper-outer quadrant of breast	8500/3: Infiltrating duct carcinoma, NOS	TX	N1mi	TX	N1mi	Blank(s)	Blank(s)	Any T, Mets	N1	Radiation after surgery	Surgery performed	32	Alive	Active follow-up	Alive or dead of other cause	Alive or dead due to cancer	2011	Positive histology	8500-8549: ductal and lobular neoplasms	97	97	Negative	Negative	Negative
37	Female	Married (including common law)	White	C50.4-Upper-outer quadrant of breast	8522/3: Infiltrating duct and lobular carcinoma	T4d	N1	T4d	N1	Blank(s)	Blank(s)	Any T, Mets	N1	No radiation and/or cancer-directed surgery	Surgery performed	11	Dead	Active follow-up	Dead (attributable to this cancer dx)	Alive or dead due to cancer	2010	Positive histology	8500-8549: ductal and lobular neoplasms	95	95	Negative	Negative	Negative
72	Female	Married (including common law)	White	C50.4-Upper-outer quadrant of breast	8500/3: Infiltrating duct carcinoma, NOS	T4a	N3a	T4a	N3a	Blank(s)	Blank(s)	Any T, Mets	N3	No radiation and/or cancer-directed surgery	Surgery performed	41	Dead	Active follow-up	Dead (attributable to this cancer dx)	Alive or dead due to cancer	2010	Positive histology	8500-8549: ductal and lobular neoplasms	33	23	Negative	Negative	Negative
67	Female	Divorced	White	C50.1-Central portion of breast	8520/3: Lobular carcinoma, NOS	T3	N1a	T3	N1a	Blank(s)	Blank(s)	Any T, Mets	N1	Radiation after surgery	Surgery performed	46	Alive	Active follow-up	Alive or dead of other cause	Alive or dead due to cancer	2010	Positive histology	8500-8549: ductal and lobular neoplasms	9	1	Positive	Positive	Negative
70	Female	Married (including common law)	White	C50.4-Upper-outer quadrant of breast	8500/3: Infiltrating duct carcinoma, NOS	T3	N3a	T3	N3a	Blank(s)	Blank(s)	Any T, Mets	N3	No radiation and/or cancer-directed surgery	Surgery performed	21	Dead	Active follow-up	Dead (attributable to this cancer dx)	Alive or dead due to cancer	2010	Positive histology	8500-8549: ductal and lobular neoplasms	17	17	Positive	Positive	Negative
60	Female	Married (including common law)	White	C50.4-Upper-outer quadrant of breast	8500/3: Infiltrating duct carcinoma, NOS	T2	N2a	T2	N2a	Blank(s)	Blank(s)	Any T, Mets	N2	Radiation after surgery	Surgery performed	36	Alive	Active follow-up	Alive or dead of other cause	Alive or dead due to cancer	2010	Positive histology	8500-8549: ductal and lobular neoplasms	7	4	Positive	Positive	Negative
44	Female	Married (including common law)	White	C50.9-Breast, NOS	8500/3: Infiltrating duct carcinoma, NOS	T2	N3a	T2	N3a	Blank(s)	Blank(s)	Any T, Mets	N3	No radiation and/or cancer-directed surgery	Surgery performed	32	Alive	Active follow-up	Alive or dead of other cause	Alive or dead due to cancer	2011	Positive histology	8500-8549: ductal and lobular neoplasms	23	22	Positive	Positive	Negative
29	Female	Single (never married)	White	C50.2-Upper-inner quadrant of breast	8500/3: Infiltrating duct carcinoma, NOS	T2	N0	T2	N0	Blank(s)	Blank(s)	Any T, Mets	N0	No radiation and/or cancer-directed surgery	Surgery performed	11	Dead	Active follow-up	Dead (attributable to this cancer dx)	Alive or dead due to cancer	2011	Positive histology	8500-8549: ductal and lobular neoplasms	6	0	Negative	Negative	Negative
52	Female	Married (including common law)	White	C50.9-Breast, NOS	8522/3: Infiltrating duct and lobular carcinoma	T3	N3a	T3	N3a	Blank(s)	Blank(s)	Any T, Mets	N3	Radiation after surgery	Surgery performed	27	Alive	Active follow-up	Alive or dead of other cause	Alive or dead due to cancer	2011	Positive histology	8500-8549: ductal and lobular neoplasms	40	17	Positive	Positive	Negative
38	Female	Married (including common law)	White	C50.4-Upper-outer quadrant of breast	8500/3: Infiltrating duct carcinoma, NOS	T2	N3a	T2	N3a	Blank(s)	Blank(s)	Any T, Mets	N3	Radiation after surgery	Surgery performed	14	Dead	Active follow-up	Dead (attributable to this cancer dx)	Alive or dead due to cancer	2011	Positive histology	8500-8549: ductal and lobular neoplasms	17	17	Negative	Negative	Negative
53	Female	Married (including common law)	White	C50.2-Upper-inner quadrant of breast	8500/3: Infiltrating duct carcinoma, NOS	T2	N1	T2	N1	Blank(s)	Blank(s)	Any T, Mets	N1	No radiation and/or cancer-directed surgery	Surgery performed	15	Dead	Active follow-up	Dead (attributable to this cancer dx)	Alive or dead due to cancer	2011	Positive histology	8500-8549: ductal and lobular neoplasms	8	1	Negative	Negative	Negative
53	Female	Married (including common law)	White	C50.4-Upper-outer quadrant of breast	8500/3: Infiltrating duct carcinoma, NOS	T3	N2a	T3	N2a	Blank(s)	Blank(s)	Any T, Mets	N2	No radiation and/or cancer-directed surgery	Surgery performed	22	Dead	Active follow-up	Dead (attributable to this cancer dx)	Alive or dead due to cancer	2011	Positive histology	8500-8549: ductal and lobular neoplasms	19	9	Positive	Negative	Negative
78	Female	Married (including common law)	White	C50.9-Breast, NOS	8500/3: Infiltrating duct carcinoma, NOS	T2	N1	T2	N1	Blank(s)	Blank(s)	Any T, Mets	N1	No radiation and/or cancer-directed surgery	Surgery performed	18	Dead	Active follow-up	Dead (attributable to this cancer dx)	Alive or dead due to cancer	2011	Positive histology	8500-8549: ductal and lobular neoplasms	0	98	Positive	Negative	Negative
67	Female	Married (including common law)	White	C50.9-Breast, NOS	8500/3: Infiltrating duct carcinoma, NOS	T4b	N1	T4b	N1	Blank(s)	Blank(s)	Any T, Mets	N1	Radiation after surgery	Surgery performed	17	Alive	Active follow-up	Alive or dead of other cause	Alive or dead due to cancer	2012	Positive histology	8500-8549: ductal and lobular neoplasms	10	5	Positive	Negative	Negative
55	Female	Married (including common law)	White	C50.1-Central portion of breast	8500/3: Infiltrating duct carcinoma, NOS	T4c	N2a	T4c	N2a	Blank(s)	Blank(s)	Any T, Mets	N2	Radiation after surgery	Surgery performed	21	Alive	Active follow-up	Alive or dead of other cause	Alive or dead due to cancer	2012	Positive histology	8500-8549: ductal and lobular neoplasms	5	5	Positive	Positive	Negative
63	Female	Divorced	White	C50.8-Overlapping lesion of breast	8520/3: Lobular carcinoma, NOS	T4c	N1a	T4c	N1a	Blank(s)	Blank(s)	Any T, Mets	N3	No radiation and/or cancer-directed surgery	Surgery performed	22	Alive	Active follow-up	Alive or dead of other cause	Alive or dead due to cancer	2012	Positive histology	8500-8549: ductal and lobular neoplasms	3	3	Positive	Positive	Negative
54	Female	Single (never married)	White	C50.1-Central portion of breast	8500/3: Infiltrating duct carcinoma, NOS	T2	N3a	T2	N3a	Blank(s)	Blank(s)	Any T, Mets	N3	No radiation and/or cancer-directed surgery	Surgery performed	21	Alive	Active follow-up	Alive or dead of other cause	Alive or dead due to cancer	2012	Positive histology	8500-8549: ductal and lobular neoplasms	24	24	Positive	Negative	Negative
71	Female	Married (including common law)	White	C50.8-Overlapping lesion of breast	8520/3: Lobular carcinoma, NOS	T4c	N3a	T4c	N3a	Blank(s)	Blank(s)	Any T, Mets	N3	No radiation and/or cancer-directed surgery	Surgery performed	12	Alive	Active follow-up	Alive or dead of other cause	Alive or dead due to cancer	2012	Positive histology	8500-8549: ductal and lobular neoplasms	39	36	Positive	Positive	Negative
82	Female	Married (including common law)	White	C50.9-Breast, NOS	8522/3: Infiltrating duct and lobular carcinoma	T2	N2a	T2	N2a	Blank(s)	Blank(s)	Any T, Mets	N2	Radiation after surgery	Surgery performed	16	Alive	Active follow-up	Alive or dead of other cause	Alive or dead due to cancer	2012	Positive histology	8500-8549: ductal and lobular neoplasms	16	9	Positive	Positive	Negative
51	Female	Married (including common law)	White	C50.3-Lower-inner quadrant of breast	8500/3: Infiltrating duct carcinoma, NOS	T1c	N1a	T1c	N1a	Blank(s)	Blank(s)	Any T, Mets	N1	No radiation and/or cancer-directed surgery	Surgery performed	12	Alive	Active follow-up	Alive or dead of other cause	Alive or dead due to cancer	2012	Positive histology	8500-8549: ductal and lobular neoplasms	1	1	Positive	Negative	Negative
61	Female	Married (including common law)	White	C50.2-Upper-inner quadrant of breast	8500/3: Infiltrating duct carcinoma, NOS	T1c	N3a	T1c	N3a	Blank(s)	Blank(s)	Any T, Mets	N3	No radiation and/or cancer-directed surgery	Surgery performed	20	Dead	Active follow-up	Dead (attributable to this cancer dx)	Alive or dead due to cancer	2011	Positive histology	8500-8549: ductal and lobular neoplasms	24	15	Positive	Positive	Negative
75	Female	Married (including common law)	White	C50.5-Lower-outer quadrant of breast	8500/3: Infiltrating duct carcinoma, NOS	T2	N2a	T2	N2a	Blank(s)	Blank(s)	Any T, Mets	N3	No radiation and/or cancer-directed surgery	Surgery performed	8	Alive	Active follow-up	Alive or dead of other cause	Alive or dead due to cancer	2013	Positive histology	8500-8549: ductal and lobular neoplasms	9	7	Positive	Positive	Negative
44	Female	Divorced	White	C50.3-Lower-inner quadrant of breast	8500/3: Infiltrating duct carcinoma, NOS	T2	N1	T2	N1	Blank(s)	Blank(s)	Any T, Mets	N1	Radiation after surgery	Surgery performed	4	Alive	Active follow-up	Alive or dead of other cause	Alive or dead due to cancer	2013	Positive histology	8500-8549: ductal and lobular neoplasms	2	1	Positive	Positive	Negative
77	Female	Widowed	White	C50.4-Upper-outer quadrant of breast	8500/3: Infiltrating duct carcinoma, NOS	T2	N1a	T2	N1a	Blank(s)	Blank(s)	Any T, Mets	N1	No radiation and/or cancer-directed surgery	Surgery performed	5	Alive	Active follow-up	Alive or dead of other cause	Alive or dead due to cancer	2013	Positive histology	8500-8549: ductal and lobular neoplasms	22	1	Positive	Positive	Negative
42	Female	Widowed	White	C50.9-Breast, NOS	8520/3: Lobular carcinoma, NOS	T3	N1a	T3	N1a	Blank(s)	Blank(s)	Any T, Mets	N1	No radiation and/or cancer-directed surgery	Surgery performed	4	Alive	Active follow-up	Alive or dead of other cause	Alive or dead due to cancer	2013	Positive histology	8500-8549: ductal and lobular neoplasms	12	3	Positive	Positive	Negative
78	Female	Widowed	White	C50.8-Overlapping lesion of breast	8500/3: Infiltrating duct carcinoma, NOS	T4b	N1a	T4b	N1a	Blank(s)	Blank(s)	Any T, Mets	N1	No radiation and/or cancer-directed surgery	Surgery performed	6	Alive	Active follow-up	Alive or dead of other cause	Alive or dead due to cancer	2013	Positive histology	8500-8549: ductal and lobular neoplasms	1	1	Positive	Positive	Negative
60	Female	Married (including common law)	White	C50.9-Breast, NOS	8500/3: Infiltrating duct carcinoma, NOS	T1c	N1	T1c	N1	Blank(s)	Blank(s)	Any T, Mets	N1	No radiation and/or cancer-directed surgery	Surgery performed	7	Alive	Active follow-up	Alive or dead of other cause	Alive or dead due to cancer	2013	Positive histology	8500-8549: ductal and lobular neoplasms	0	98	Positive	Positive	Negative
52	Female	Married (including common law)	White	C50.9-Breast, NOS	8520/3: Lobular carcinoma, NOS	T1b	N1a	T1b	N1a	Blank(s)	Blank(s)	Any T, Mets	N1	Radiation prior to surgery	Surgery performed	6	Alive	Active follow-up	Alive or dead of other cause	Alive or dead due to cancer	2013	Positive histology	8500-8549: ductal and lobular neoplasms	1	1	Positive	Positive	Negative
62	Female	Married (including common law)	White	C50.8-Overlapping lesion of breast	8500/3: Infiltrating duct carcinoma, NOS	T3	N2a	T3	N2a	Blank(s)	Blank(s)	Any T, Mets	N2	Radiation after surgery	Surgery performed	1	Alive	Active follow-up	Alive or dead of other cause	Alive or dead due to cancer	2013	Positive histology	8500-8549: ductal and lobular neoplasms	21	5	Positive	Positive	Negative
60	Female	Married (including common law)	White	C50.9-Breast, NOS	8500/3: Infiltrating duct carcinoma, NOS	T2	N1a	T2	N1a	Blank(s)	Blank(s)	Any T, Mets	N1	Radiation after surgery	Surgery performed	1	Alive	Active follow-up	Alive or dead of other cause	Alive or dead due to cancer	2013	Positive histology	8500-8549: ductal and lobular neoplasms	6	3	Positive	Negative	Negative
61	Female	Widowed	Black	C50.8-Overlapping lesion of breast	8500/3: Infiltrating duct carcinoma, NOS	T4b	N1	T4b	N1	Blank(s)	Blank(s)	Any T, Mets	N1	Radiation after surgery	Surgery performed	27	Dead	Active follow-up	Dead (attributable to this cancer dx)	Alive or dead due to cancer	2010	Positive histology	8500-8549: ductal and lobular neoplasms	0	98	Positive	Positive	Negative
59	Female	Widowed	Black	C50.4-Upper-outer quadrant of breast	8500/3: Infiltrating duct carcinoma, NOS	T4b	N1	T4b	N1	Blank(s)	Blank(s)	Any T, Mets	N1	Radiation after surgery	Surgery performed	19	Dead	Active follow-up	Dead (attributable to this cancer dx)	Alive or dead due to cancer	2010	Positive histology	8500-8549: ductal and lobular neoplasms	0	98	Positive	Negative	Negative
39	Female	Married (including common law)	White	C50.8-Overlapping lesion of breast	8500/3: Infiltrating duct carcinoma, NOS	T2	N1a	T2	N1a	Blank(s)	Blank(s)	Any T, Mets	N1	Radiation after surgery	Surgery performed	44	Dead	Active follow-up	Dead (attributable to this cancer dx)	Alive or dead due to cancer	2010	Positive histology	8500-8549: ductal and lobular neoplasms	7	1	Positive	Positive	Negative
45	Female	Married (including common law)	White	C50.5-Lower-outer quadrant of breast	8500/3: Infiltrating duct carcinoma, NOS	T2	N1	T2	N1	Blank(s)	Blank(s)	Any T, Mets	N1	Radiation after surgery	Surgery performed	43	Alive	Active follow-up	Alive or dead of other cause	Alive or dead due to cancer	2010	Positive histology	8500-8549: ductal and lobular neoplasms	7	1	Positive	Positive	Negative
67	Female	Divorced	Black	C50.9-Breast, NOS	8500/3: Infiltrating duct carcinoma, NOS	T4d	N3NOS	T4d	N3NOS	Blank(s)	Blank(s)	Any T, Mets	N3	Radiation after surgery	Surgery performed	20	Dead	Active follow-up	Dead (attributable to this cancer dx)	Alive or dead due to cancer	2010	Positive histology	8500-8549: ductal and lobular neoplasms	0	98	Positive	Positive	Negative
37	Female	Single (never married)	Vietnamese (1988+)	C50.8-Overlapping lesion of breast	8500/3: Infiltrating duct carcinoma, NOS	T2	N0	T2	N0	Blank(s)	Blank(s)	Any T, Mets	N0	No radiation and/or cancer-directed surgery	Surgery performed	17	Alive	Active follow-up	Alive or dead of other cause	Alive or dead due to cancer	2010	Positive histology	8500-8549: ductal and lobular neoplasms	0	98	Positive	Positive	Negative
49	Female	Divorced	White	C50.8-Overlapping lesion of breast	8500/3: Infiltrating duct carcinoma, NOS	T4b	N3a	T4d	N3a	Blank(s)	Blank(s)	Any T, Mets	N3	Radiation after surgery	Surgery performed	46	Alive	Active follow-up	Alive or dead of other cause	Alive or dead due to cancer	2010	Positive histology	8500-8549: ductal and lobular neoplasms	19	11	Positive	Positive	Negative
66	Female	Divorced	White	C50.8-Overlapping lesion of breast	8500/3: Infiltrating duct carcinoma, NOS	T2	N0	T2	N0	Blank(s)	Blank(s)	Any T, Mets	N0	Radiation after surgery	Surgery performed	43	Alive	Active follow-up	Alive or dead of other cause	Alive or dead due to cancer	2010	Positive histology	8500-8549: ductal and lobular neoplasms	0	98	Positive	Positive	Negative
51	Female	Married (including common law)	White	C50.9-Breast, NOS	8520/3: Lobular carcinoma, NOS	TX	N1a	TX	N1a	Blank(s)	Blank(s)	Any T, Mets	N1	Radiation prior to surgery	Surgery performed	40	Alive	Active follow-up	Alive or dead of other cause	Alive or dead due to cancer	2010	Positive histology	8500-8549: ductal and lobular neoplasms	1	1	Positive	Positive	Negative
39	Female	Married (including common law)	White	C50.8-Overlapping lesion of breast	8500/3: Infiltrating duct carcinoma, NOS	T1c	N1mi	T1c	N1mi	Blank(s)	Blank(s)	Any T, Mets	N1	Radiation after surgery	Surgery performed	46	Alive	Active follow-up	Alive or dead of other cause	Alive or dead due to cancer	2010	Positive histology	8500-8549: ductal and lobular neoplasms	14	1	Positive	Positive	Negative
58	Female	Married (including common law)	Black	C50.2-Upper-inner quadrant of breast	8520/3: Lobular carcinoma, NOS	T1c	N1NOS	T1c	N1NOS	Blank(s)	Blank(s)	Any T, Mets	N1	Radiation after surgery	Surgery performed	38	Alive	Active follow-up	Alive or dead of other cause	Alive or dead due to cancer	2010	Positive histology	8500-8549: ductal and lobular neoplasms	95	95	Positive	Positive	Negative
45	Female	Divorced	White	C50.4-Upper-outer quadrant of breast	8500/3: Infiltrating duct carcinoma, NOS	T4b	N3NOS	T4b	N3NOS	Blank(s)	Blank(s)	Any T, Mets	N3	No radiation and/or cancer-directed surgery	Surgery performed	6	Dead	Active follow-up	Dead (attributable to this cancer dx)	Alive or dead due to cancer	2010	Positive histology	8500-8549: ductal and lobular neoplasms	23	17	Positive	Negative	Negative
49	Female	Single (never married)	Black	C50.8-Overlapping lesion of breast	8523/3: Infiltrating duct mixed with other types of carcinoma	T3	N0	T3	N0	Blank(s)	Blank(s)	Any T, Mets	N0	Radiation after surgery	Surgery performed	25	Dead	Active follow-up	Dead (attributable to this cancer dx)	Alive or dead due to cancer	2010	Positive histology	8500-8549: ductal and lobular neoplasms	3	0	Positive	Positive	Negative
41	Female	Married (including common law)	White	C50.9-Breast, NOS	8500/3: Infiltrating duct carcinoma, NOS	T4d	N3NOS	T4d	N3NOS	Blank(s)	Blank(s)	Any T, Mets	N3	No radiation and/or cancer-directed surgery	Surgery performed	21	Dead	Active follow-up	Dead (attributable to this cancer dx)	Alive or dead due to cancer	2010	Positive histology	8500-8549: ductal and lobular neoplasms	13	10	Positive	Negative	Negative
58	Female	Widowed	White	C50.3-Lower-inner quadrant of breast	8500/3: Infiltrating duct carcinoma, NOS	T2	N2a	T2	N2a	Blank(s)	Blank(s)	Any T, Mets	N2	Radiation after surgery	Surgery performed	40	Dead	Active follow-up	Alive or dead of other cause	Dead (attributable to causes other than this cancer dx)	2010	Positive histology	8500-8549: ductal and lobular neoplasms	15	7	Positive	Positive	Negative
63	Female	Divorced	Black	C50.8-Overlapping lesion of breast	8500/3: Infiltrating duct carcinoma, NOS	T1c	N1	T1c	N1	Blank(s)	Blank(s)	Any T, Mets	N1	Radiation after surgery	Surgery performed	36	Alive	Active follow-up	Alive or dead of other cause	Alive or dead due to cancer	2010	Positive histology	8500-8549: ductal and lobular neoplasms	0	98	Positive	Positive	Negative
69	Female	Married (including common law)	White	C50.8-Overlapping lesion of breast	8520/3: Lobular carcinoma, NOS	T1a	N3a	T1a	N3a	Blank(s)	Blank(s)	Any T, Mets	N3	No radiation and/or cancer-directed surgery	Surgery performed	35	Alive	Active follow-up	Alive or dead of other cause	Alive or dead due to cancer	2011	Positive histology	8500-8549: ductal and lobular neoplasms	33	97	Positive	Positive	Negative
49	Female	Divorced	Black	C50.4-Upper-outer quadrant of breast	8522/3: Infiltrating duct and lobular carcinoma	T1c	N2a	T1c	N2a	Blank(s)	Blank(s)	Any T, Mets	N2	Radiation after surgery	Surgery performed	34	Alive	Active follow-up	Alive or dead of other cause	Alive or dead due to cancer	2011	Positive histology	8500-8549: ductal and lobular neoplasms	15	5	Positive	Positive	Negative
73	Female	Married (including common law)	Black	C50.5-Lower-outer quadrant of breast	8520/3: Lobular carcinoma, NOS	T3	N1a	T3	N1a	Blank(s)	Blank(s)	Any T, Mets	N1	No radiation and/or cancer-directed surgery	Surgery performed	30	Alive	Active follow-up	Alive or dead of other cause	Alive or dead due to cancer	2011	Positive histology	8500-8549: ductal and lobular neoplasms	7	2	Positive	Positive	Negative
58	Female	Single (never married)	Black	C50.4-Upper-outer quadrant of breast	8522/3: Infiltrating duct and lobular carcinoma	T4d	N2a	T4d	N2a	Blank(s)	Blank(s)	Any T, Mets	N2	Radiation after surgery	Surgery performed	13	Dead	Active follow-up	Dead (attributable to this cancer dx)	Alive or dead due to cancer	2011	Positive histology	8500-8549: ductal and lobular neoplasms	17	4	Negative	Negative	Negative
51	Female	Single (never married)	White	C50.4-Upper-outer quadrant of breast	8500/3: Infiltrating duct carcinoma, NOS	T4b	N0	T4b	N0	Blank(s)	Blank(s)	Any T, Mets	N0	No radiation and/or cancer-directed surgery	Surgery performed	16	Dead	Active follow-up	Dead (attributable to this cancer dx)	Alive or dead due to cancer	2011	Positive histology	8500-8549: ductal and lobular neoplasms	0	98	Positive	Negative	Negative
59	Female	Widowed	Black	C50.4-Upper-outer quadrant of breast	8500/3: Infiltrating duct carcinoma, NOS	T4a	N3NOS	T4a	N3NOS	Blank(s)	Blank(s)	Any T, Mets	N3	No radiation and/or cancer-directed surgery	Surgery performed	11	Dead	Active follow-up	Dead (attributable to this cancer dx)	Alive or dead due to cancer	2011	Positive histology	8500-8549: ductal and lobular neoplasms	0	98	Negative	Negative	Negative
36	Female	Married (including common law)	Korean (1988+)	C50.1-Central portion of breast	8500/3: Infiltrating duct carcinoma, NOS	T2	N2a	T2	N2a	Blank(s)	Blank(s)	Any T, Mets	N2	No radiation and/or cancer-directed surgery	Surgery performed	27	Dead	Active follow-up	Dead (attributable to this cancer dx)	Alive or dead due to cancer	2011	Positive histology	8500-8549: ductal and lobular neoplasms	10	9	Positive	Positive	Negative
40	Female	Married (including common law)	Black	C50.3-Lower-inner quadrant of breast	8500/3: Infiltrating duct carcinoma, NOS	T2	N2a	T2	N2a	Blank(s)	Blank(s)	Any T, Mets	N2	Radiation after surgery	Surgery performed	28	Alive	Active follow-up	Alive or dead of other cause	Alive or dead due to cancer	2011	Positive histology	8500-8549: ductal and lobular neoplasms	13	8	Positive	Positive	Negative
43	Female	Married (including common law)	White	C50.8-Overlapping lesion of breast	8500/3: Infiltrating duct carcinoma, NOS	T1b	N1mi	T1b	N1mi	Blank(s)	Blank(s)	Any T, Mets	N1	Radiation prior to surgery	Surgery performed	29	Dead	Active follow-up	Dead (attributable to this cancer dx)	Alive or dead due to cancer	2011	Positive histology	8500-8549: ductal and lobular neoplasms	11	6	Negative	Negative	Negative
51	Female	Single (never married)	White	C50.3-Lower-inner quadrant of breast	8500/3: Infiltrating duct carcinoma, NOS	T2	N2a	T2	N2a	Blank(s)	Blank(s)	Any T, Mets	N2	No radiation and/or cancer-directed surgery	Surgery performed	22	Dead	Active follow-up	Dead (attributable to this cancer dx)	Alive or dead due to cancer	2011	Positive histology	8500-8549: ductal and lobular neoplasms	95	95	Positive	Positive	Negative
77	Female	Divorced	Black	C50.4-Upper-outer quadrant of breast	8500/3: Infiltrating duct carcinoma, NOS	T3	N2a	T3	N2a	Blank(s)	Blank(s)	Any T, Mets	N2	No radiation and/or cancer-directed surgery	Surgery performed	20	Dead	Active follow-up	Alive or dead of other cause	Dead (attributable to causes other than this cancer dx)	2011	Positive histology	8500-8549: ductal and lobular neoplasms	10	6	Positive	Negative	Negative
43	Female	Single (never married)	Black	C50.8-Overlapping lesion of breast	8500/3: Infiltrating duct carcinoma, NOS	T2	N2a	T2	N2a	Blank(s)	Blank(s)	Any T, Mets	N2	Radiation after surgery	Surgery performed	22	Dead	Active follow-up	Dead (attributable to this cancer dx)	Alive or dead due to cancer	2011	Positive histology	8500-8549: ductal and lobular neoplasms	5	4	Positive	Positive	Negative
51	Female	Unknown	Black	C50.8-Overlapping lesion of breast	8500/3: Infiltrating duct carcinoma, NOS	T4d	N3b	T4d	N3b	Blank(s)	Blank(s)	Any T, Mets	N3	No radiation and/or cancer-directed surgery	Surgery performed	26	Alive	Active follow-up	Alive or dead of other cause	Alive or dead due to cancer	2011	Positive histology	8500-8549: ductal and lobular neoplasms	9	3	Positive	Positive	Negative
41	Female	Single (never married)	Black	C50.1-Central portion of breast	8500/3: Infiltrating duct carcinoma, NOS	T3	N1	T3	N1	Blank(s)	Blank(s)	Any T, Mets	N1	No radiation and/or cancer-directed surgery	Surgery performed	19	Dead	Active follow-up	Dead (attributable to this cancer dx)	Alive or dead due to cancer	2011	Positive histology	8500-8549: ductal and lobular neoplasms	10	3	Positive	Negative	Negative
45	Female	Single (never married)	Black	C50.2-Upper-inner quadrant of breast	8500/3: Infiltrating duct carcinoma, NOS	T3	N1	T3	N1	Blank(s)	Blank(s)	Any T, Mets	N1	No radiation and/or cancer-directed surgery	Surgery performed	24	Alive	Active follow-up	Alive or dead of other cause	Alive or dead due to cancer	2011	Positive histology	8500-8549: ductal and lobular neoplasms	95	95	Negative	Negative	Negative
63	Female	Married (including common law)	White	C50.9-Breast, NOS	8500/3: Infiltrating duct carcinoma, NOS	T3	N2a	T3	N2a	Blank(s)	Blank(s)	Any T, Mets	N3	No radiation and/or cancer-directed surgery	Surgery performed	33	Alive	Active follow-up	Alive or dead of other cause	Alive or dead due to cancer	2011	Positive histology	8500-8549: ductal and lobular neoplasms	11	7	Positive	Negative	Negative
54	Female	Married (including common law)	Black	C50.2-Upper-inner quadrant of breast	8500/3: Infiltrating duct carcinoma, NOS	T3	N1	T3	N1	Blank(s)	Blank(s)	Any T, Mets	N1	No radiation and/or cancer-directed surgery	Surgery performed	20	Dead	Active follow-up	Dead (attributable to this cancer dx)	Alive or dead due to cancer	2012	Positive histology	8500-8549: ductal and lobular neoplasms	0	98	Positive	Negative	Negative
73	Female	Widowed	White	C50.8-Overlapping lesion of breast	8500/3: Infiltrating duct carcinoma, NOS	T2	N1	T2	N1	Blank(s)	Blank(s)	Any T, Mets	N3	No radiation and/or cancer-directed surgery	Surgery performed	22	Alive	Active follow-up	Alive or dead of other cause	Alive or dead due to cancer	2012	Positive histology	8500-8549: ductal and lobular neoplasms	6	4	Positive	Positive	Negative
46	Female	Married (including common law)	White	C50.1-Central portion of breast	8010/3: Carcinoma, NOS	T1c	N0	T1c	N0	Blank(s)	Blank(s)	Any T, Mets	N0	No radiation and/or cancer-directed surgery	Surgery performed	21	Alive	Active follow-up	Alive or dead of other cause	Alive or dead due to cancer	2012	Positive histology	8010-8049: epithelial neoplasms, NOS	0	98	Positive	Positive	Negative
51	Female	Divorced	White	C50.8-Overlapping lesion of breast	8500/3: Infiltrating duct carcinoma, NOS	T4b	N3c	T4b	N3c	Blank(s)	Blank(s)	Any T, Mets	N3	Radiation after surgery	Surgery performed	20	Alive	Active follow-up	Alive or dead of other cause	Alive or dead due to cancer	2012	Positive histology	8500-8549: ductal and lobular neoplasms	0	98	Positive	Negative	Negative
65	Female	Single (never married)	Black	C50.4-Upper-outer quadrant of breast	8500/3: Infiltrating duct carcinoma, NOS	T4b	N1	T4b	N1	Blank(s)	Blank(s)	Any T, Mets	N1	Radiation after surgery	Surgery performed	18	Alive	Active follow-up	Alive or dead of other cause	Alive or dead due to cancer	2012	Positive histology	8500-8549: ductal and lobular neoplasms	4	0	Positive	Negative	Negative
58	Female	Married (including common law)	Black	C50.5-Lower-outer quadrant of breast	8500/3: Infiltrating duct carcinoma, NOS	T2	N2b	T2	N2b	Blank(s)	Blank(s)	Any T, Mets	N3	No radiation and/or cancer-directed surgery	Surgery performed	15	Dead	Active follow-up	Dead (attributable to this cancer dx)	Alive or dead due to cancer	2012	Positive histology	8500-8549: ductal and lobular neoplasms	0	98	Positive	Negative	Negative
68	Female	Married (including common law)	Black	C50.2-Upper-inner quadrant of breast	8500/3: Infiltrating duct carcinoma, NOS	T1b	N1mi	T1b	N1mi	Blank(s)	Blank(s)	Any T, Mets	N1	No radiation and/or cancer-directed surgery	Surgery performed	17	Dead	Active follow-up	Dead (attributable to this cancer dx)	Alive or dead due to cancer	2012	Positive histology	8500-8549: ductal and lobular neoplasms	1	1	Positive	Positive	Negative
39	Female	Married (including common law)	White	C50.8-Overlapping lesion of breast	8500/3: Infiltrating duct carcinoma, NOS	T2	N1a	T2	N1a	Blank(s)	Blank(s)	Any T, Mets	N1	Radiation after surgery	Surgery performed	20	Alive	Active follow-up	Alive or dead of other cause	Alive or dead due to cancer	2012	Positive histology	8500-8549: ductal and lobular neoplasms	11	2	Positive	Positive	Negative
28	Female	Single (never married)	Black	C50.2-Upper-inner quadrant of breast	8500/3: Infiltrating duct carcinoma, NOS	T3	N3b	T3	N3b	Blank(s)	Blank(s)	Any T, Mets	N3	Radiation prior to surgery	Surgery performed	17	Alive	Active follow-up	Alive or dead of other cause	Alive or dead due to cancer	2012	Positive histology	8500-8549: ductal and lobular neoplasms	1	1	Positive	Positive	Negative
57	Female	Married (including common law)	White	C50.8-Overlapping lesion of breast	8520/3: Lobular carcinoma, NOS	T4a	N0	T4a	N0	Blank(s)	Blank(s)	Any T, Mets	N0	No radiation and/or cancer-directed surgery	Surgery performed	16	Alive	Active follow-up	Alive or dead of other cause	Alive or dead due to cancer	2012	Positive histology	8500-8549: ductal and lobular neoplasms	0	98	Negative	Negative	Negative
46	Female	Married (including common law)	White	C50.9-Breast, NOS	8500/3: Infiltrating duct carcinoma, NOS	T1c	N2a	T1c	N2a	Blank(s)	Blank(s)	Any T, Mets	N2	No radiation and/or cancer-directed surgery	Surgery performed	15	Alive	Active follow-up	Alive or dead of other cause	Alive or dead due to cancer	2012	Positive histology	8500-8549: ductal and lobular neoplasms	4	4	Positive	Positive	Negative
43	Female	Married (including common law)	Black	C50.4-Upper-outer quadrant of breast	8500/3: Infiltrating duct carcinoma, NOS	T3	N3a	T3	N3a	Blank(s)	Blank(s)	Any T, Mets	N3	Radiation after surgery	Surgery performed	18	Alive	Active follow-up	Alive or dead of other cause	Alive or dead due to cancer	2012	Positive histology	8500-8549: ductal and lobular neoplasms	21	10	Positive	Positive	Negative
58	Female	Married (including common law)	White	C50.4-Upper-outer quadrant of breast	8500/3: Infiltrating duct carcinoma, NOS	T2	N1	T2	N1	Blank(s)	Blank(s)	Any T, Mets	N1	Radiation after surgery	Surgery performed	14	Alive	Active follow-up	Alive or dead of other cause	Alive or dead due to cancer	2012	Positive histology	8500-8549: ductal and lobular neoplasms	9	6	Positive	Positive	Negative
84	Male	Unknown	Black	C50.9-Breast, NOS	8500/3: Infiltrating duct carcinoma, NOS	T4b	N2NOS	T4d	N2NOS	Blank(s)	Blank(s)	Any T, Mets	N2	No radiation and/or cancer-directed surgery	Surgery performed	12	Alive	Active follow-up	Alive or dead of other cause	Alive or dead due to cancer	2012	Positive histology	8500-8549: ductal and lobular neoplasms	11	9	Positive	Positive	Negative
61	Female	Divorced	Black	C50.9-Breast, NOS	8500/3: Infiltrating duct carcinoma, NOS	T4b	N3NOS	T4b	N3NOS	Blank(s)	Blank(s)	Any T, Mets	N3	Radiation after surgery	Surgery performed	10	Dead	Active follow-up	Dead (attributable to this cancer dx)	Alive or dead due to cancer	2012	Positive histology	8500-8549: ductal and lobular neoplasms	0	98	Positive	Negative	Negative
73	Female	Married (including common law)	Black	C50.8-Overlapping lesion of breast	8500/3: Infiltrating duct carcinoma, NOS	T1c	N1a	T1c	N1a	Blank(s)	Blank(s)	Any T, Mets	N1	Radiation after surgery	Surgery performed	23	Alive	Active follow-up	Alive or dead of other cause	Alive or dead due to cancer	2012	Positive histology	8500-8549: ductal and lobular neoplasms	5	1	Positive	Positive	Negative
44	Female	Married (including common law)	White	C50.8-Overlapping lesion of breast	8520/3: Lobular carcinoma, NOS	T3	N1	T3	N1	Blank(s)	Blank(s)	Any T, Mets	N1	Radiation after surgery	Surgery performed	10	Alive	Active follow-up	Alive or dead of other cause	Alive or dead due to cancer	2013	Positive histology	8500-8549: ductal and lobular neoplasms	3	3	Positive	Positive	Negative
71	Female	Married (including common law)	White	C50.9-Breast, NOS	8500/3: Infiltrating duct carcinoma, NOS	T3	N2NOS	T3	N2NOS	Blank(s)	Blank(s)	Any T, Mets	N2	No radiation and/or cancer-directed surgery	Surgery performed	11	Alive	Active follow-up	Alive or dead of other cause	Alive or dead due to cancer	2013	Positive histology	8500-8549: ductal and lobular neoplasms	17	6	Positive	Positive	Negative
55	Female	Divorced	Black	C50.4-Upper-outer quadrant of breast	8500/3: Infiltrating duct carcinoma, NOS	T3	N3c	T3	N3c	Blank(s)	Blank(s)	Any T, Mets	N3	No radiation and/or cancer-directed surgery	Surgery performed	9	Alive	Active follow-up	Alive or dead of other cause	Alive or dead due to cancer	2013	Positive histology	8500-8549: ductal and lobular neoplasms	95	95	Unknown	Unknown	Negative
82	Female	Single (never married)	White	C50.4-Upper-outer quadrant of breast	8500/3: Infiltrating duct carcinoma, NOS	T4b	N0	T4b	N0	Blank(s)	Blank(s)	Any T, Mets	N0	Radiation prior to surgery	Surgery performed	6	Alive	Active follow-up	Alive or dead of other cause	Alive or dead due to cancer	2013	Positive histology	8500-8549: ductal and lobular neoplasms	2	0	Positive	Positive	Negative
74	Female	Divorced	Black	C50.8-Overlapping lesion of breast	8500/3: Infiltrating duct carcinoma, NOS	T3	N2a	T3	N2a	Blank(s)	Blank(s)	Any T, Mets	N2	No radiation and/or cancer-directed surgery	Surgery performed	9	Alive	Active follow-up	Alive or dead of other cause	Alive or dead due to cancer	2013	Positive histology	8500-8549: ductal and lobular neoplasms	14	6	Positive	Positive	Negative
50	Female	Divorced	Black	C50.9-Breast, NOS	8500/3: Infiltrating duct carcinoma, NOS	T2	N1	T2	N1	Blank(s)	Blank(s)	Any T, Mets	N1	No radiation and/or cancer-directed surgery	Surgery performed	5	Alive	Active follow-up	Alive or dead of other cause	Alive or dead due to cancer	2013	Positive histology	8500-8549: ductal and lobular neoplasms	8	8	Positive	Positive	Negative
63	Female	Married (including common law)	Black	C50.3-Lower-inner quadrant of breast	8500/3: Infiltrating duct carcinoma, NOS	T1c	N0	T1c	N0	Blank(s)	Blank(s)	Any T, Mets	N0	Radiation after surgery	Surgery performed	10	Alive	Active follow-up	Alive or dead of other cause	Alive or dead due to cancer	2013	Positive histology	8500-8549: ductal and lobular neoplasms	2	0	Positive	Negative	Negative
37	Female	Married (including common law)	Pakistani (2010+)	C50.8-Overlapping lesion of breast	8522/3: Infiltrating duct and lobular carcinoma	T3	N3a	T3	N3a	Blank(s)	Blank(s)	Any T, Mets	N3	No radiation and/or cancer-directed surgery	Surgery performed	4	Alive	Active follow-up	Alive or dead of other cause	Alive or dead due to cancer	2013	Positive histology	8500-8549: ductal and lobular neoplasms	14	14	Negative	Negative	Negative
45	Female	Unknown	Black	C50.3-Lower-inner quadrant of breast	8500/3: Infiltrating duct carcinoma, NOS	T1b	N1a	T1b	N1a	Blank(s)	Blank(s)	Any T, Mets	N1	Radiation after surgery	Surgery performed	5	Alive	Active follow-up	Alive or dead of other cause	Alive or dead due to cancer	2013	Positive histology	8500-8549: ductal and lobular neoplasms	19	1	Positive	Positive	Negative
78	Female	Unknown	White	C50.4-Upper-outer quadrant of breast	8500/3: Infiltrating duct carcinoma, NOS	T4a	N0	T4a	N0	Blank(s)	Blank(s)	Any T, Mets	N0	No radiation and/or cancer-directed surgery	Surgery performed	6	Alive	Active follow-up	Alive or dead of other cause	Alive or dead due to cancer	2013	Positive histology	8500-8549: ductal and lobular neoplasms	0	98	Positive	Positive	Negative
51	Female	Married (including common law)	White	C50.9-Breast, NOS	8522/3: Infiltrating duct and lobular carcinoma	T3	N1a	T3	N1a	Blank(s)	Blank(s)	Any T, Mets	N1	No radiation and/or cancer-directed surgery	Surgery performed	11	Alive	Active follow-up	Alive or dead of other cause	Alive or dead due to cancer	2013	Positive histology	8500-8549: ductal and lobular neoplasms	97	1	Positive	Positive	Negative
44	Female	Married (including common law)	White	C50.9-Breast, NOS	8500/3: Infiltrating duct carcinoma, NOS	T4d	N1	T4d	N1	Blank(s)	Blank(s)	Any T, Mets	N3	Radiation prior to surgery	Surgery performed	8	Dead	Active follow-up	Dead (attributable to this cancer dx)	Alive or dead due to cancer	2013	Positive histology	8500-8549: ductal and lobular neoplasms	2	1	Negative	Negative	Negative
55	Female	Divorced	Black	C50.4-Upper-outer quadrant of breast	8500/3: Infiltrating duct carcinoma, NOS	T2	N0	T2	N0	Blank(s)	Blank(s)	Any T, Mets	N0	No radiation and/or cancer-directed surgery	Surgery performed	10	Alive	Active follow-up	Alive or dead of other cause	Alive or dead due to cancer	2013	Positive histology	8500-8549: ductal and lobular neoplasms	10	0	Negative	Positive	Negative
51	Female	Single (never married)	White	C50.9-Breast, NOS	8523/3: Infiltrating duct mixed with other types of carcinoma	T2	N0	T2	N0	Blank(s)	Blank(s)	Any T, Mets	N0	No radiation and/or cancer-directed surgery	Surgery performed	9	Alive	Active follow-up	Alive or dead of other cause	Alive or dead due to cancer	2013	Positive histology	8500-8549: ductal and lobular neoplasms	0	98	Positive	Negative	Negative
43	Female	Married (including common law)	Black	C50.4-Upper-outer quadrant of breast	8510/3: Medullary carcinoma, NOS	T4d	N0(i-)	T4d	N0(i-)	Blank(s)	Blank(s)	Any T, Mets	N0	Radiation after surgery	Surgery performed	5	Dead	Active follow-up	Dead (attributable to this cancer dx)	Alive or dead due to cancer	2013	Positive histology	8500-8549: ductal and lobular neoplasms	11	0	Negative	Negative	Negative
34	Female	Married (including common law)	White	C50.2-Upper-inner quadrant of breast	8500/3: Infiltrating duct carcinoma, NOS	T2	N2a	T2	N2a	Blank(s)	Blank(s)	Any T, Mets	N2	Radiation after surgery	Surgery performed	1	Alive	Active follow-up	Alive or dead of other cause	Alive or dead due to cancer	2013	Positive histology	8500-8549: ductal and lobular neoplasms	98	5	Positive	Positive	Negative
65	Female	Divorced	White	C50.4-Upper-outer quadrant of breast	8500/3: Infiltrating duct carcinoma, NOS	T4b	N1	T4b	N1	Blank(s)	Blank(s)	Any T, Mets	N3	No radiation and/or cancer-directed surgery	Surgery performed	4	Alive	Active follow-up	Alive or dead of other cause	Alive or dead due to cancer	2013	Positive histology	8500-8549: ductal and lobular neoplasms	0	98	Negative	Negative	Negative
45	Female	Single (never married)	Black	C50.9-Breast, NOS	8500/3: Infiltrating duct carcinoma, NOS	T3	N0(i-)	T3	N0(i-)	Blank(s)	Blank(s)	Any T, Mets	N0	No radiation and/or cancer-directed surgery	Surgery performed	3	Alive	Active follow-up	Alive or dead of other cause	Alive or dead due to cancer	2013	Positive histology	8500-8549: ductal and lobular neoplasms	21	0	Negative	Negative	Negative
66	Female	Divorced	White	C50.9-Breast, NOS	8520/3: Lobular carcinoma, NOS	T4b	N1	T4d	N1	Blank(s)	Blank(s)	Any T, Mets	N1	Radiation after surgery	Surgery performed	1	Dead	Active follow-up	Dead (attributable to this cancer dx)	Alive or dead due to cancer	2013	Positive histology	8500-8549: ductal and lobular neoplasms	0	98	Positive	Positive	Negative
94	Female	Widowed	Black	C50.9-Breast, NOS	8500/3: Infiltrating duct carcinoma, NOS	T4b	N0	T4b	N0	Blank(s)	Blank(s)	Any T, Mets	N0	No radiation and/or cancer-directed surgery	Surgery performed	6	Alive	Active follow-up	Alive or dead of other cause	Alive or dead due to cancer	2013	Positive histology	8500-8549: ductal and lobular neoplasms	0	98	Positive	Positive	Negative
66	Female	Married (including common law)	White	C50.8-Overlapping lesion of breast	8500/3: Infiltrating duct carcinoma, NOS	T2	N2a	T2	N2a	Blank(s)	Blank(s)	Any T, Mets	N2	No radiation and/or cancer-directed surgery	Surgery performed	3	Alive	Active follow-up	Alive or dead of other cause	Alive or dead due to cancer	2013	Positive histology	8500-8549: ductal and lobular neoplasms	12	9	Positive	Positive	Negative
42	Female	Unknown	White	C50.9-Breast, NOS	8500/3: Infiltrating duct carcinoma, NOS	T2	N1NOS	T2	N1NOS	Blank(s)	Blank(s)	Any T, Mets	N1	Radiation after surgery	Surgery performed	1	Alive	Active follow-up	Alive or dead of other cause	Alive or dead due to cancer	2013	Positive histology	8500-8549: ductal and lobular neoplasms	1	1	Positive	Positive	Negative
45	Female	Single (never married)	White	C50.1-Central portion of breast	8500/3: Infiltrating duct carcinoma, NOS	T3	N0(i-)	T3	N0(i-)	Blank(s)	Blank(s)	Any T, Mets	N0	Radiation after surgery	Surgery performed	47	Alive	Active follow-up	Alive or dead of other cause	Alive or dead due to cancer	2010	Positive histology	8500-8549: ductal and lobular neoplasms	2	0	Positive	Positive	Negative
47	Female	Married (including common law)	White	C50.9-Breast, NOS	8500/3: Infiltrating duct carcinoma, NOS	T3	N0	T3	N0	Blank(s)	Blank(s)	Any T, Mets	N0	No radiation and/or cancer-directed surgery	Surgery performed	43	Alive	Active follow-up	Alive or dead of other cause	Alive or dead due to cancer	2010	Positive histology	8500-8549: ductal and lobular neoplasms	95	0	Positive	Positive	Negative
52	Female	Divorced	White	C50.2-Upper-inner quadrant of breast	8500/3: Infiltrating duct carcinoma, NOS	T2	N1a	T2	N1a	Blank(s)	Blank(s)	Any T, Mets	N1	Radiation after surgery	Surgery performed	39	Alive	Active follow-up	Alive or dead of other cause	Alive or dead due to cancer	2010	Positive histology	8500-8549: ductal and lobular neoplasms	3	2	Positive	Positive	Negative
41	Female	Single (never married)	White	C50.5-Lower-outer quadrant of breast	8500/3: Infiltrating duct carcinoma, NOS	T2	N0	T2	N0	Blank(s)	Blank(s)	Any T, Mets	N0	Radiation after surgery	Surgery performed	41	Alive	Active follow-up	Alive or dead of other cause	Alive or dead due to cancer	2010	Positive histology	8500-8549: ductal and lobular neoplasms	23	0	Positive	Positive	Negative
58	Female	Married (including common law)	White	C50.8-Overlapping lesion of breast	8575/3: Metaplastic carcinoma, NOS	T4b	N2NOS	T4b	N2NOS	Blank(s)	Blank(s)	Any T, Mets	N2	Radiation after surgery	Surgery performed	39	Alive	Active follow-up	Alive or dead of other cause	Alive or dead due to cancer	2010	Positive histology	8560-8579: complex epithelial neoplasms	14	2	Negative	Negative	Negative
46	Female	Married (including common law)	Black	C50.8-Overlapping lesion of breast	8500/3: Infiltrating duct carcinoma, NOS	T2	N2a	T2	N2a	Blank(s)	Blank(s)	Any T, Mets	N3	No radiation and/or cancer-directed surgery	Surgery performed	33	Dead	Active follow-up	Dead (attributable to this cancer dx)	Alive or dead due to cancer	2010	Positive histology	8500-8549: ductal and lobular neoplasms	7	7	Positive	Positive	Negative
51	Female	Unknown	White	C50.4-Upper-outer quadrant of breast	8500/3: Infiltrating duct carcinoma, NOS	T2	N1a	T2	N1a	Blank(s)	Blank(s)	Any T, Mets	N3	No radiation and/or cancer-directed surgery	Surgery performed	29	Dead	Active follow-up	Dead (attributable to this cancer dx)	Alive or dead due to cancer	2010	Positive histology	8500-8549: ductal and lobular neoplasms	1	1	Positive	Negative	Negative
50	Female	Married (including common law)	Other Asian (1991+)	C50.3-Lower-inner quadrant of breast	8500/3: Infiltrating duct carcinoma, NOS	T4a	N3b	T4a	N3b	Blank(s)	Blank(s)	Any T, Mets	N3	Radiation after surgery	Surgery performed	36	Alive	Active follow-up	Alive or dead of other cause	Alive or dead due to cancer	2010	Positive histology	8500-8549: ductal and lobular neoplasms	0	98	Negative	Negative	Negative
81	Female	Married (including common law)	White	C50.4-Upper-outer quadrant of breast	8500/3: Infiltrating duct carcinoma, NOS	T4b	N0	T4b	N0	Blank(s)	Blank(s)	Any T, Mets	N3	No radiation and/or cancer-directed surgery	Surgery performed	12	Dead	Active follow-up	Dead (attributable to this cancer dx)	Alive or dead due to cancer	2010	Positive histology	8500-8549: ductal and lobular neoplasms	1	0	Positive	Positive	Negative
60	Female	Single (never married)	White	C50.3-Lower-inner quadrant of breast	8500/3: Infiltrating duct carcinoma, NOS	T2	N1mi	T2	N1mi	Blank(s)	Blank(s)	Any T, Mets	N1	Radiation after surgery	Surgery performed	8	Dead	Active follow-up	Dead (attributable to this cancer dx)	Alive or dead due to cancer	2010	Positive histology	8500-8549: ductal and lobular neoplasms	30	2	Negative	Negative	Negative
76	Female	Widowed	Filipino	C50.8-Overlapping lesion of breast	8500/3: Infiltrating duct carcinoma, NOS	T4d	N1	T4d	N1	Blank(s)	Blank(s)	Any T, Mets	N1	Radiation after surgery	Surgery performed	31	Dead	Active follow-up	Dead (attributable to this cancer dx)	Alive or dead due to cancer	2010	Positive histology	8500-8549: ductal and lobular neoplasms	12	0	Positive	Positive	Negative
54	Female	Divorced	White	C50.9-Breast, NOS	8500/3: Infiltrating duct carcinoma, NOS	T2	N1a	T2	N1a	Blank(s)	Blank(s)	Any T, Mets	N1	Radiation after surgery	Surgery performed	29	Alive	Active follow-up	Alive or dead of other cause	Alive or dead due to cancer	2011	Positive histology	8500-8549: ductal and lobular neoplasms	15	1	Positive	Positive	Negative
56	Female	Single (never married)	White	C50.4-Upper-outer quadrant of breast	8500/3: Infiltrating duct carcinoma, NOS	T2	N0	T2	N0	Blank(s)	Blank(s)	Any T, Mets	N0	No radiation and/or cancer-directed surgery	Surgery performed	12	Dead	Active follow-up	Dead (attributable to this cancer dx)	Alive or dead due to cancer	2011	Positive histology	8500-8549: ductal and lobular neoplasms	0	98	Negative	Negative	Negative
40	Female	Unknown	White	C50.8-Overlapping lesion of breast	8500/3: Infiltrating duct carcinoma, NOS	T3	N1	T3	N1	Blank(s)	Blank(s)	Any T, Mets	N1	Radiation after surgery	Surgery performed	29	Alive	Active follow-up	Alive or dead of other cause	Alive or dead due to cancer	2011	Positive histology	8500-8549: ductal and lobular neoplasms	98	0	Negative	Negative	Negative
48	Female	Single (never married)	White	C50.8-Overlapping lesion of breast	8500/3: Infiltrating duct carcinoma, NOS	T2	N1a	T2	N1a	Blank(s)	Blank(s)	Any T, Mets	N1	Radiation after surgery	Surgery performed	34	Alive	Active follow-up	Alive or dead of other cause	Alive or dead due to cancer	2011	Positive histology	8500-8549: ductal and lobular neoplasms	3	3	Positive	Positive	Negative
37	Female	Married (including common law)	White	C50.8-Overlapping lesion of breast	8500/3: Infiltrating duct carcinoma, NOS	T2	N1	T2	N1	Blank(s)	Blank(s)	Any T, Mets	N1	Radiation before and after surgery	Surgery performed	29	Alive	Active follow-up	Alive or dead of other cause	Alive or dead due to cancer	2011	Positive histology	8500-8549: ductal and lobular neoplasms	2	2	Positive	Positive	Negative
68	Female	Widowed	White	C50.8-Overlapping lesion of breast	8500/3: Infiltrating duct carcinoma, NOS	T4b	N1	T4b	N1	Blank(s)	Blank(s)	Any T, Mets	N1	No radiation and/or cancer-directed surgery	Surgery performed	12	Dead	Active follow-up	Dead (attributable to this cancer dx)	Alive or dead due to cancer	2011	Positive histology	8500-8549: ductal and lobular neoplasms	0	98	Negative	Negative	Negative
48	Female	Married (including common law)	White	C50.4-Upper-outer quadrant of breast	8500/3: Infiltrating duct carcinoma, NOS	T2	N0(i+)	T2	N0(i+)	Blank(s)	Blank(s)	Any T, Mets	N0	No radiation and/or cancer-directed surgery	Surgery performed	33	Alive	Active follow-up	Alive or dead of other cause	Alive or dead due to cancer	2011	Positive histology	8500-8549: ductal and lobular neoplasms	1	0	Positive	Positive	Negative
53	Female	Married (including common law)	White	C50.4-Upper-outer quadrant of breast	8520/3: Lobular carcinoma, NOS	T1c	N0	T1c	N0	Blank(s)	Blank(s)	Any T, Mets	N0	No radiation and/or cancer-directed surgery	Surgery performed	6	Dead	Active follow-up	Dead (attributable to this cancer dx)	Alive or dead due to cancer	2011	Positive histology	8500-8549: ductal and lobular neoplasms	2	0	Positive	Positive	Negative
50	Female	Married (including common law)	White	C50.9-Breast, NOS	8530/3: Inflammatory carcinoma	T4d	N1a	T4d	N1a	Blank(s)	Blank(s)	Any T, Mets	N1	Radiation after surgery	Surgery performed	23	Alive	Active follow-up	Alive or dead of other cause	Alive or dead due to cancer	2012	Positive histology	8500-8549: ductal and lobular neoplasms	19	2	Positive	Negative	Negative
68	Female	Married (including common law)	White	C50.9-Breast, NOS	8500/3: Infiltrating duct carcinoma, NOS	T4b	N1	T4b	N1	Blank(s)	Blank(s)	Any T, Mets	N1	No radiation and/or cancer-directed surgery	Surgery performed	19	Dead	Active follow-up	Dead (attributable to this cancer dx)	Alive or dead due to cancer	2011	Positive histology	8500-8549: ductal and lobular neoplasms	0	98	Positive	Positive	Negative
73	Female	Married (including common law)	White	C50.3-Lower-inner quadrant of breast	8500/3: Infiltrating duct carcinoma, NOS	T2	N2a	T2	N2a	Blank(s)	Blank(s)	Any T, Mets	N2	No radiation and/or cancer-directed surgery	Surgery performed	20	Alive	Active follow-up	Alive or dead of other cause	Alive or dead due to cancer	2012	Positive histology	8500-8549: ductal and lobular neoplasms	17	8	Positive	Positive	Negative
78	Female	Married (including common law)	Vietnamese (1988+)	C50.2-Upper-inner quadrant of breast	8500/3: Infiltrating duct carcinoma, NOS	T2	N1	T2	N1	Blank(s)	Blank(s)	Any T, Mets	N3	No radiation and/or cancer-directed surgery	Surgery performed	31	Alive	Active follow-up	Alive or dead of other cause	Alive or dead due to cancer	2011	Positive histology	8500-8549: ductal and lobular neoplasms	95	95	Positive	Positive	Negative
52	Female	Married (including common law)	White	C50.5-Lower-outer quadrant of breast	8500/3: Infiltrating duct carcinoma, NOS	T2	N2a	T2	N2a	Blank(s)	Blank(s)	Any T, Mets	N2	Radiation after surgery	Surgery performed	20	Alive	Active follow-up	Alive or dead of other cause	Alive or dead due to cancer	2012	Positive histology	8500-8549: ductal and lobular neoplasms	13	8	Positive	Positive	Negative
37	Female	Married (including common law)	White	C50.8-Overlapping lesion of breast	8500/3: Infiltrating duct carcinoma, NOS	T2	N1a	T2	N1a	Blank(s)	Blank(s)	Any T, Mets	N1	Radiation after surgery	Surgery performed	18	Alive	Active follow-up	Alive or dead of other cause	Alive or dead due to cancer	2012	Positive histology	8500-8549: ductal and lobular neoplasms	13	2	Positive	Positive	Negative
66	Female	Married (including common law)	White	C50.9-Breast, NOS	8520/3: Lobular carcinoma, NOS	T4a	N1	T4a	N1	Blank(s)	Blank(s)	Any T, Mets	N1	No radiation and/or cancer-directed surgery	Surgery performed	7	Alive	Active follow-up	Alive or dead of other cause	Alive or dead due to cancer	2012	Positive histology	8500-8549: ductal and lobular neoplasms	0	98	Positive	Positive	Negative
56	Female	Divorced	White	C50.5-Lower-outer quadrant of breast	8500/3: Infiltrating duct carcinoma, NOS	T2	N1a	T2	N1a	Blank(s)	Blank(s)	Any T, Mets	N1	Radiation after surgery	Surgery performed	17	Alive	Active follow-up	Alive or dead of other cause	Alive or dead due to cancer	2012	Positive histology	8500-8549: ductal and lobular neoplasms	12	3	Negative	Negative	Negative
69	Female	Single (never married)	White	C50.4-Upper-outer quadrant of breast	8520/3: Lobular carcinoma, NOS	T1c	N1a	T1c	N1a	Blank(s)	Blank(s)	Any T, Mets	N1	Radiation before and after surgery	Surgery performed	18	Alive	Active follow-up	Alive or dead of other cause	Alive or dead due to cancer	2012	Positive histology	8500-8549: ductal and lobular neoplasms	3	3	Positive	Positive	Negative
51	Female	Married (including common law)	White	C50.4-Upper-outer quadrant of breast	8500/3: Infiltrating duct carcinoma, NOS	T1c	N0	T1c	N0	Blank(s)	Blank(s)	Any T, Mets	N0	No radiation and/or cancer-directed surgery	Surgery performed	14	Alive	Active follow-up	Alive or dead of other cause	Alive or dead due to cancer	2012	Positive histology	8500-8549: ductal and lobular neoplasms	5	0	Negative	Negative	Negative
87	Female	Unknown	White	C50.8-Overlapping lesion of breast	8523/3: Infiltrating duct mixed with other types of carcinoma	T4b	N1	T4b	N1	Blank(s)	Blank(s)	Any T, Mets	N1	No radiation and/or cancer-directed surgery	Surgery performed	14	Dead	Active follow-up	Dead (attributable to this cancer dx)	Alive or dead due to cancer	2012	Positive histology	8500-8549: ductal and lobular neoplasms	0	98	Positive	Positive	Negative
70	Female	Widowed	White	C50.9-Breast, NOS	8500/3: Infiltrating duct carcinoma, NOS	T3	N3a	T3	N3a	Blank(s)	Blank(s)	Any T, Mets	N3	No radiation and/or cancer-directed surgery	Surgery performed	13	Alive	Active follow-up	Alive or dead of other cause	Alive or dead due to cancer	2012	Positive histology	8500-8549: ductal and lobular neoplasms	11	11	Positive	Positive	Negative
48	Female	Single (never married)	Other Asian (1991+)	C50.4-Upper-outer quadrant of breast	8522/3: Infiltrating duct and lobular carcinoma	T3	N1	T3	N1	Blank(s)	Blank(s)	Any T, Mets	N1	No radiation and/or cancer-directed surgery	Surgery performed	9	Alive	Active follow-up	Alive or dead of other cause	Alive or dead due to cancer	2013	Positive histology	8500-8549: ductal and lobular neoplasms	1	1	Positive	Positive	Negative
64	Female	Married (including common law)	White	C50.9-Breast, NOS	8500/3: Infiltrating duct carcinoma, NOS	T4a	N1	T4a	N1	Blank(s)	Blank(s)	Any T, Mets	N3	No radiation and/or cancer-directed surgery	Surgery performed	19	Alive	Active follow-up	Alive or dead of other cause	Alive or dead due to cancer	2012	Positive histology	8500-8549: ductal and lobular neoplasms	1	1	Positive	Positive	Negative
48	Female	Widowed	White	C50.8-Overlapping lesion of breast	8500/3: Infiltrating duct carcinoma, NOS	T3	N1	T3	N1	Blank(s)	Blank(s)	Any T, Mets	N1	No radiation and/or cancer-directed surgery	Surgery performed	12	Alive	Active follow-up	Alive or dead of other cause	Alive or dead due to cancer	2012	Positive histology	8500-8549: ductal and lobular neoplasms	1	1	Positive	Positive	Negative
53	Female	Single (never married)	White	C50.8-Overlapping lesion of breast	8500/3: Infiltrating duct carcinoma, NOS	T4d	N1	T4d	N1	Blank(s)	Blank(s)	Any T, Mets	N1	Radiation after surgery	Surgery performed	9	Alive	Active follow-up	Alive or dead of other cause	Alive or dead due to cancer	2013	Positive histology	8500-8549: ductal and lobular neoplasms	19	4	Positive	Positive	Negative
42	Female	Married (including common law)	White	C50.9-Breast, NOS	8500/3: Infiltrating duct carcinoma, NOS	T3	N3a	T3	N3a	Blank(s)	Blank(s)	Any T, Mets	N3	No radiation and/or cancer-directed surgery	Surgery performed	9	Alive	Active follow-up	Alive or dead of other cause	Alive or dead due to cancer	2013	Positive histology	8500-8549: ductal and lobular neoplasms	16	15	Positive	Positive	Negative
68	Female	Single (never married)	White	C50.9-Breast, NOS	8500/3: Infiltrating duct carcinoma, NOS	T4d	N0	T4d	N0	Blank(s)	Blank(s)	Any T, Mets	N3	No radiation and/or cancer-directed surgery	Surgery performed	6	Alive	Active follow-up	Alive or dead of other cause	Alive or dead due to cancer	2013	Positive histology	8500-8549: ductal and lobular neoplasms	4	0	Positive	Positive	Negative
56	Female	Married (including common law)	White	C50.9-Breast, NOS	8500/3: Infiltrating duct carcinoma, NOS	T2	N1a	T2	N1a	Blank(s)	Blank(s)	Any T, Mets	N3	Radiation after surgery	Surgery performed	8	Alive	Active follow-up	Alive or dead of other cause	Alive or dead due to cancer	2013	Positive histology	8500-8549: ductal and lobular neoplasms	12	1	Negative	Negative	Negative
54	Female	Single (never married)	White	C50.4-Upper-outer quadrant of breast	8500/3: Infiltrating duct carcinoma, NOS	T2	N3a	T2	N3a	Blank(s)	Blank(s)	Any T, Mets	N3	Radiation after surgery	Surgery performed	8	Alive	Active follow-up	Alive or dead of other cause	Alive or dead due to cancer	2013	Positive histology	8500-8549: ductal and lobular neoplasms	23	14	Positive	Positive	Negative
41	Female	Married (including common law)	Filipino	C50.9-Breast, NOS	8500/3: Infiltrating duct carcinoma, NOS	T3	N1a	T3	N1a	Blank(s)	Blank(s)	Any T, Mets	N1	No radiation and/or cancer-directed surgery	Surgery performed	10	Alive	Active follow-up	Alive or dead of other cause	Alive or dead due to cancer	2013	Positive histology	8500-8549: ductal and lobular neoplasms	6	3	Positive	Positive	Negative
54	Female	Married (including common law)	White	C50.9-Breast, NOS	8500/3: Infiltrating duct carcinoma, NOS	T2	N2a	T2	N2a	Blank(s)	Blank(s)	Any T, Mets	N2	No radiation and/or cancer-directed surgery	Surgery performed	5	Alive	Active follow-up	Alive or dead of other cause	Alive or dead due to cancer	2013	Positive histology	8500-8549: ductal and lobular neoplasms	6	5	Positive	Positive	Negative
61	Female	Married (including common law)	White	C50.4-Upper-outer quadrant of breast	8500/3: Infiltrating duct carcinoma, NOS	T2	N2a	T2	N2a	Blank(s)	Blank(s)	Any T, Mets	N3	Radiation after surgery	Surgery performed	2	Alive	Active follow-up	Alive or dead of other cause	Alive or dead due to cancer	2013	Positive histology	8500-8549: ductal and lobular neoplasms	4	4	Positive	Negative	Negative
56	Female	Divorced	White	C50.1-Central portion of breast	8500/3: Infiltrating duct carcinoma, NOS	T2	N0	T2	N0	Blank(s)	Blank(s)	Any T, Mets	N0	No radiation and/or cancer-directed surgery	Surgery performed	7	Alive	Active follow-up	Alive or dead of other cause	Alive or dead due to cancer	2013	Positive histology	8500-8549: ductal and lobular neoplasms	0	98	Positive	Positive	Negative
76	Female	Married (including common law)	White	C50.9-Breast, NOS	8500/3: Infiltrating duct carcinoma, NOS	T4b	N2NOS	T4b	N2NOS	Blank(s)	Blank(s)	Any T, Mets	N2	Radiation after surgery	Surgery performed	1	Dead	Active follow-up	Dead (attributable to this cancer dx)	Alive or dead due to cancer	2011	Positive histology	8500-8549: ductal and lobular neoplasms	0	98	Positive	Positive	Negative
64	Female	Married (including common law)	White	C50.9-Breast, NOS	8500/3: Infiltrating duct carcinoma, NOS	T2	N0	T2	N0	Blank(s)	Blank(s)	Any T, Mets	N0	No radiation and/or cancer-directed surgery	Surgery performed	47	Alive	Active follow-up	Alive or dead of other cause	Alive or dead due to cancer	2010	Positive histology	8500-8549: ductal and lobular neoplasms	0	98	Negative	Positive	Negative
76	Female	Married (including common law)	White	C50.4-Upper-outer quadrant of breast	8500/3: Infiltrating duct carcinoma, NOS	T4b	N1	T4b	N1	Blank(s)	Blank(s)	Any T, Mets	N3	No radiation and/or cancer-directed surgery	Surgery performed	11	Dead	Active follow-up	Dead (attributable to this cancer dx)	Alive or dead due to cancer	2010	Positive histology	8500-8549: ductal and lobular neoplasms	0	98	Positive	Positive	Negative
54	Female	Married (including common law)	White	C50.4-Upper-outer quadrant of breast	8520/3: Lobular carcinoma, NOS	T2	N3a	T2	N3a	Blank(s)	Blank(s)	Any T, Mets	N3	No radiation and/or cancer-directed surgery	Surgery performed	43	Alive	Active follow-up	Alive or dead of other cause	Alive or dead due to cancer	2010	Positive histology	8500-8549: ductal and lobular neoplasms	36	11	Positive	Negative	Negative
64	Female	Married (including common law)	White	C50.9-Breast, NOS	8500/3: Infiltrating duct carcinoma, NOS	T2	N1a	T2	N1a	Blank(s)	Blank(s)	Any T, Mets	N1	No radiation and/or cancer-directed surgery	Surgery performed	16	Dead	Active follow-up	Dead (attributable to this cancer dx)	Alive or dead due to cancer	2010	Positive histology	8500-8549: ductal and lobular neoplasms	2	1	Positive	Positive	Negative
77	Female	Widowed	Black	C50.3-Lower-inner quadrant of breast	8500/3: Infiltrating duct carcinoma, NOS	T2	N2a	T2	N2a	Blank(s)	Blank(s)	Any T, Mets	N2	Radiation prior to surgery	Surgery performed	32	Dead	Active follow-up	Dead (attributable to this cancer dx)	Alive or dead due to cancer	2010	Positive histology	8500-8549: ductal and lobular neoplasms	11	7	Positive	Positive	Negative
58	Female	Married (including common law)	White	C50.4-Upper-outer quadrant of breast	8500/3: Infiltrating duct carcinoma, NOS	T3	N0	T3	N0	Blank(s)	Blank(s)	Any T, Mets	N0	Radiation after surgery	Surgery performed	45	Alive	Active follow-up	Alive or dead of other cause	Alive or dead due to cancer	2010	Positive histology	8500-8549: ductal and lobular neoplasms	1	0	Positive	Negative	Negative
61	Female	Divorced	Black	C50.2-Upper-inner quadrant of breast	8500/3: Infiltrating duct carcinoma, NOS	T4a	N3a	T4a	N3a	Blank(s)	Blank(s)	Any T, Mets	N3	No radiation and/or cancer-directed surgery	Surgery performed	5	Dead	Active follow-up	Dead (attributable to this cancer dx)	Alive or dead due to cancer	2010	Positive histology	8500-8549: ductal and lobular neoplasms	23	15	Negative	Negative	Negative
60	Female	Single (never married)	Chinese	C50.5-Lower-outer quadrant of breast	8500/3: Infiltrating duct carcinoma, NOS	T2	N1a	T2	N1a	Blank(s)	Blank(s)	Any T, Mets	N1	Radiation after surgery	Surgery performed	44	Alive	Active follow-up	Alive or dead of other cause	Alive or dead due to cancer	2010	Positive histology	8500-8549: ductal and lobular neoplasms	13	2	Positive	Positive	Negative
57	Female	Married (including common law)	White	C50.4-Upper-outer quadrant of breast	8500/3: Infiltrating duct carcinoma, NOS	T1c	N1NOS	T1c	N1NOS	Blank(s)	Blank(s)	Any T, Mets	N1	Radiation after surgery	Surgery performed	24	Dead	Active follow-up	Dead (attributable to this cancer dx)	Alive or dead due to cancer	2010	Positive histology	8500-8549: ductal and lobular neoplasms	98	95	Positive	Negative	Negative
64	Female	Married (including common law)	Black	C50.8-Overlapping lesion of breast	8520/3: Lobular carcinoma, NOS	T2	N3a	T2	N3a	Blank(s)	Blank(s)	Any T, Mets	N3	No radiation and/or cancer-directed surgery	Surgery performed	5	Dead	Active follow-up	Dead (attributable to this cancer dx)	Alive or dead due to cancer	2010	Positive histology	8500-8549: ductal and lobular neoplasms	13	11	Positive	Negative	Negative
72	Female	Single (never married)	White	C50.4-Upper-outer quadrant of breast	8500/3: Infiltrating duct carcinoma, NOS	T4b	N1a	T4b	N1a	Blank(s)	Blank(s)	Any T, Mets	N1	No radiation and/or cancer-directed surgery	Surgery performed	47	Alive	Active follow-up	Alive or dead of other cause	Alive or dead due to cancer	2010	Positive histology	8500-8549: ductal and lobular neoplasms	12	1	Positive	Positive	Negative
55	Female	Single (never married)	Filipino	C50.4-Upper-outer quadrant of breast	8500/3: Infiltrating duct carcinoma, NOS	T3	N1a	T3	N1a	Blank(s)	Blank(s)	Any T, Mets	N1	No radiation and/or cancer-directed surgery	Surgery performed	7	Dead	Active follow-up	Dead (attributable to this cancer dx)	Alive or dead due to cancer	2010	Positive histology	8500-8549: ductal and lobular neoplasms	24	3	Negative	Negative	Negative
71	Female	Single (never married)	White	C50.4-Upper-outer quadrant of breast	8522/3: Infiltrating duct and lobular carcinoma	T2	N1a	T2	N1a	Blank(s)	Blank(s)	Any T, Mets	N1	No radiation and/or cancer-directed surgery	Surgery performed	42	Alive	Active follow-up	Alive or dead of other cause	Alive or dead due to cancer	2010	Positive histology	8500-8549: ductal and lobular neoplasms	4	1	Positive	Positive	Negative
76	Female	Widowed	White	C50.2-Upper-inner quadrant of breast	8500/3: Infiltrating duct carcinoma, NOS	T2	N0(i-)	T2	N0(i-)	Blank(s)	Blank(s)	Any T, Mets	N0	Radiation after surgery	Surgery performed	8	Dead	Active follow-up	Dead (attributable to this cancer dx)	Alive or dead due to cancer	2010	Positive histology	8500-8549: ductal and lobular neoplasms	1	0	Negative	Negative	Negative
88	Female	Single (never married)	White	C50.9-Breast, NOS	8500/3: Infiltrating duct carcinoma, NOS	T4d	N2NOS	T4d	N2NOS	Blank(s)	Blank(s)	Any T, Mets	N2	Radiation after surgery	Surgery performed	13	Dead	Active follow-up	Dead (attributable to this cancer dx)	Alive or dead due to cancer	2010	Positive histology	8500-8549: ductal and lobular neoplasms	7	6	Negative	Negative	Negative
62	Female	Single (never married)	Black	C50.9-Breast, NOS	8500/3: Infiltrating duct carcinoma, NOS	T4b	N3b	T4b	N3b	Blank(s)	Blank(s)	Any T, Mets	N3	No radiation and/or cancer-directed surgery	Surgery performed	9	Dead	Active follow-up	Dead (attributable to this cancer dx)	Alive or dead due to cancer	2010	Positive histology	8500-8549: ductal and lobular neoplasms	33	10	Negative	Negative	Negative
82	Female	Widowed	White	C50.3-Lower-inner quadrant of breast	8500/3: Infiltrating duct carcinoma, NOS	T2	N0	T2	N0	Blank(s)	Blank(s)	Any T, Mets	N0	Radiation after surgery	Surgery performed	42	Alive	Active follow-up	Alive or dead of other cause	Alive or dead due to cancer	2010	Positive histology	8500-8549: ductal and lobular neoplasms	0	98	Negative	Negative	Negative
65	Female	Married (including common law)	Filipino	C50.1-Central portion of breast	8524/3: Infiltrating lobular mixed with other types of carcinoma	T2	N1	T2	N1	Blank(s)	Blank(s)	Any T, Mets	N1	No radiation and/or cancer-directed surgery	Surgery performed	45	Alive	Active follow-up	Alive or dead of other cause	Alive or dead due to cancer	2010	Positive histology	8500-8549: ductal and lobular neoplasms	95	95	Positive	Positive	Negative
65	Female	Divorced	White	C50.4-Upper-outer quadrant of breast	8500/3: Infiltrating duct carcinoma, NOS	T2	N0	T2	N0	Blank(s)	Blank(s)	Any T, Mets	N0	No radiation and/or cancer-directed surgery	Surgery performed	12	Dead	Active follow-up	Dead (attributable to this cancer dx)	Alive or dead due to cancer	2010	Positive histology	8500-8549: ductal and lobular neoplasms	17	0	Negative	Negative	Negative
60	Female	Married (including common law)	White	C50.9-Breast, NOS	8530/3: Inflammatory carcinoma	T4d	N2a	T4d	N2a	Blank(s)	Blank(s)	Any T, Mets	N2	Radiation after surgery	Surgery performed	38	Dead	Active follow-up	Dead (attributable to this cancer dx)	Alive or dead due to cancer	2010	Positive histology	8500-8549: ductal and lobular neoplasms	5	5	Positive	Negative	Negative
52	Female	Separated	White	C50.2-Upper-inner quadrant of breast	8522/3: Infiltrating duct and lobular carcinoma	T2	N0	T2	N0	Blank(s)	Blank(s)	Any T, Mets	N0	Radiation after surgery	Surgery performed	39	Alive	Active follow-up	Alive or dead of other cause	Alive or dead due to cancer	2010	Positive histology	8500-8549: ductal and lobular neoplasms	0	98	Positive	Positive	Negative
40	Female	Married (including common law)	White	C50.8-Overlapping lesion of breast	8500/3: Infiltrating duct carcinoma, NOS	T2	N1a	T2	N1a	Blank(s)	Blank(s)	Any T, Mets	N1	No radiation and/or cancer-directed surgery	Surgery performed	39	Alive	Active follow-up	Alive or dead of other cause	Alive or dead due to cancer	2010	Positive histology	8500-8549: ductal and lobular neoplasms	7	1	Positive	Positive	Negative
52	Female	Married (including common law)	White	C50.2-Upper-inner quadrant of breast	8520/3: Lobular carcinoma, NOS	T3	N3a	T3	N3a	Blank(s)	Blank(s)	Any T, Mets	N3	Radiation after surgery	Surgery performed	46	Alive	Active follow-up	Alive or dead of other cause	Alive or dead due to cancer	2010	Positive histology	8500-8549: ductal and lobular neoplasms	35	35	Positive	Positive	Negative
77	Female	Married (including common law)	White	C50.4-Upper-outer quadrant of breast	8401/3: Apocrine adenocarcinoma	T3	N3a	T3	N3a	Blank(s)	Blank(s)	Any T, Mets	N3	Radiation after surgery	Surgery performed	19	Dead	Active follow-up	Dead (attributable to this cancer dx)	Alive or dead due to cancer	2010	Positive histology	8390-8429: adnexal and skin appendage neoplasms	26	25	Negative	Negative	Negative
53	Female	Single (never married)	White	C50.1-Central portion of breast	8500/3: Infiltrating duct carcinoma, NOS	T2	N0	T2	N0	Blank(s)	Blank(s)	Any T, Mets	N0	No radiation and/or cancer-directed surgery	Surgery performed	47	Alive	Active follow-up	Alive or dead of other cause	Alive or dead due to cancer	2010	Positive histology	8500-8549: ductal and lobular neoplasms	0	98	Positive	Positive	Negative
49	Female	Married (including common law)	White	C50.1-Central portion of breast	8500/3: Infiltrating duct carcinoma, NOS	T2	N3c	T2	N3c	Blank(s)	Blank(s)	Any T, Mets	N3	Radiation before and after surgery	Surgery performed	36	Alive	Active follow-up	Alive or dead of other cause	Alive or dead due to cancer	2010	Positive histology	8500-8549: ductal and lobular neoplasms	20	12	Positive	Positive	Negative
45	Female	Married (including common law)	Japanese	C50.9-Breast, NOS	8500/3: Infiltrating duct carcinoma, NOS	T3	N1	T3	N1	Blank(s)	Blank(s)	Any T, Mets	N1	No radiation and/or cancer-directed surgery	Surgery performed	35	Dead	Active follow-up	Dead (attributable to this cancer dx)	Alive or dead due to cancer	2010	Positive histology	8500-8549: ductal and lobular neoplasms	1	1	Positive	Positive	Negative
71	Female	Divorced	White	C50.8-Overlapping lesion of breast	8500/3: Infiltrating duct carcinoma, NOS	T1c	N1a	T1c	N1a	Blank(s)	Blank(s)	Any T, Mets	N1	Radiation after surgery	Surgery performed	36	Alive	Active follow-up	Alive or dead of other cause	Alive or dead due to cancer	2010	Positive histology	8500-8549: ductal and lobular neoplasms	12	2	Positive	Positive	Negative
67	Female	Married (including common law)	White	C50.9-Breast, NOS	8541/3: Paget disease and infiltrating ductal carcinoma of breast	T4b	N1a	T4b	N1a	Blank(s)	Blank(s)	Any T, Mets	N1	No radiation and/or cancer-directed surgery	Surgery performed	12	Dead	Active follow-up	Dead (attributable to this cancer dx)	Alive or dead due to cancer	2010	Positive histology	8500-8549: ductal and lobular neoplasms	9	3	Positive	Positive	Negative
54	Female	Married (including common law)	White	C50.9-Breast, NOS	8500/3: Infiltrating duct carcinoma, NOS	T2	N1a	T2	N1a	Blank(s)	Blank(s)	Any T, Mets	N1	Radiation before and after surgery	Surgery performed	36	Alive	Active follow-up	Alive or dead of other cause	Alive or dead due to cancer	2010	Positive histology	8500-8549: ductal and lobular neoplasms	4	1	Positive	Positive	Negative
57	Male	Married (including common law)	White	C50.9-Breast, NOS	8500/3: Infiltrating duct carcinoma, NOS	T4b	N3b	T4b	N3b	Blank(s)	Blank(s)	Any T, Mets	N3	No radiation and/or cancer-directed surgery	Surgery performed	41	Alive	Active follow-up	Alive or dead of other cause	Alive or dead due to cancer	2010	Positive histology	8500-8549: ductal and lobular neoplasms	7	7	Positive	Positive	Negative
40	Female	Married (including common law)	Samoan (1991+)	C50.8-Overlapping lesion of breast	8500/3: Infiltrating duct carcinoma, NOS	T2	N2a	T2	N2a	Blank(s)	Blank(s)	Any T, Mets	N2	No radiation and/or cancer-directed surgery	Surgery performed	31	Alive	Active follow-up	Alive or dead of other cause	Alive or dead due to cancer	2010	Positive histology	8500-8549: ductal and lobular neoplasms	19	9	Positive	Positive	Negative
60	Female	Married (including common law)	White	C50.4-Upper-outer quadrant of breast	8500/3: Infiltrating duct carcinoma, NOS	T2	N1	T2	N1	Blank(s)	Blank(s)	Any T, Mets	N1	No radiation and/or cancer-directed surgery	Surgery performed	39	Dead	Active follow-up	Dead (attributable to this cancer dx)	Alive or dead due to cancer	2010	Positive histology	8500-8549: ductal and lobular neoplasms	20	1	Positive	Positive	Negative
66	Female	Divorced	White	C50.9-Breast, NOS	8500/3: Infiltrating duct carcinoma, NOS	T4b	N2a	T4b	N2a	Blank(s)	Blank(s)	Any T, Mets	N2	Radiation after surgery	Surgery performed	35	Alive	Active follow-up	Alive or dead of other cause	Alive or dead due to cancer	2011	Positive histology	8500-8549: ductal and lobular neoplasms	95	95	Negative	Negative	Negative
46	Female	Married (including common law)	Filipino	C50.9-Breast, NOS	8500/3: Infiltrating duct carcinoma, NOS	T4d	N1	T4d	N1	Blank(s)	Blank(s)	Any T, Mets	N1	No radiation and/or cancer-directed surgery	Surgery performed	9	Dead	Active follow-up	Dead (attributable to this cancer dx)	Alive or dead due to cancer	2011	Positive histology	8500-8549: ductal and lobular neoplasms	24	23	Positive	Positive	Negative
35	Female	Separated	White	C50.8-Overlapping lesion of breast	8500/3: Infiltrating duct carcinoma, NOS	T4b	N1	T4b	N1	Blank(s)	Blank(s)	Any T, Mets	N1	No radiation and/or cancer-directed surgery	Surgery performed	17	Dead	Active follow-up	Dead (attributable to this cancer dx)	Alive or dead due to cancer	2010	Positive histology	8500-8549: ductal and lobular neoplasms	0	98	Negative	Negative	Negative
61	Female	Married (including common law)	White	C50.8-Overlapping lesion of breast	8520/3: Lobular carcinoma, NOS	T3	N1	T3	N1	Blank(s)	Blank(s)	Any T, Mets	N1	No radiation and/or cancer-directed surgery	Surgery performed	28	Dead	Active follow-up	Dead (attributable to this cancer dx)	Alive or dead due to cancer	2010	Positive histology	8500-8549: ductal and lobular neoplasms	95	95	Positive	Positive	Negative
84	Female	Widowed	Black	C50.4-Upper-outer quadrant of breast	8522/3: Infiltrating duct and lobular carcinoma	T2	N2a	T2	N2a	Blank(s)	Blank(s)	Any T, Mets	N2	No radiation and/or cancer-directed surgery	Surgery performed	33	Alive	Active follow-up	Alive or dead of other cause	Alive or dead due to cancer	2011	Positive histology	8500-8549: ductal and lobular neoplasms	7	5	Positive	Unknown	Negative
48	Female	Single (never married)	White	C50.4-Upper-outer quadrant of breast	8500/3: Infiltrating duct carcinoma, NOS	T1b	N2a	T1b	N2a	Blank(s)	Blank(s)	Any T, Mets	N2	No radiation and/or cancer-directed surgery	Surgery performed	46	Alive	Active follow-up	Alive or dead of other cause	Alive or dead due to cancer	2010	Positive histology	8500-8549: ductal and lobular neoplasms	5	5	Positive	Positive	Negative
63	Female	Divorced	White	C50.9-Breast, NOS	8500/3: Infiltrating duct carcinoma, NOS	T3	N1	T3	N1	Blank(s)	Blank(s)	Any T, Mets	N3	No radiation and/or cancer-directed surgery	Surgery performed	31	Alive	Active follow-up	Alive or dead of other cause	Alive or dead due to cancer	2011	Positive histology	8500-8549: ductal and lobular neoplasms	1	1	Positive	Positive	Negative
59	Female	Married (including common law)	Chinese	C50.9-Breast, NOS	8522/3: Infiltrating duct and lobular carcinoma	T2	N2a	T2	N2a	Blank(s)	Blank(s)	Any T, Mets	N2	Radiation prior to surgery	Surgery performed	33	Alive	Active follow-up	Alive or dead of other cause	Alive or dead due to cancer	2011	Positive histology	8500-8549: ductal and lobular neoplasms	11	9	Positive	Positive	Negative
63	Female	Divorced	Other Asian (1991+)	C50.9-Breast, NOS	8522/3: Infiltrating duct and lobular carcinoma	T1c	N0	T1c	N0	Blank(s)	Blank(s)	Any T, Mets	N0	No radiation and/or cancer-directed surgery	Surgery performed	37	Alive	Active follow-up	Alive or dead of other cause	Alive or dead due to cancer	2010	Positive histology	8500-8549: ductal and lobular neoplasms	16	0	Positive	Negative	Negative
56	Female	Widowed	White	C50.9-Breast, NOS	8500/3: Infiltrating duct carcinoma, NOS	T4b	N2a	T4b	N2a	Blank(s)	Blank(s)	Any T, Mets	N2	No radiation and/or cancer-directed surgery	Surgery performed	38	Alive	Active follow-up	Alive or dead of other cause	Alive or dead due to cancer	2010	Positive histology	8500-8549: ductal and lobular neoplasms	0	98	Positive	Negative	Negative
72	Female	Widowed	Filipino	C50.8-Overlapping lesion of breast	8500/3: Infiltrating duct carcinoma, NOS	T2	N1a	T2	N1a	Blank(s)	Blank(s)	Any T, Mets	N1	Radiation after surgery	Surgery performed	14	Dead	Active follow-up	Dead (attributable to this cancer dx)	Alive or dead due to cancer	2010	Positive histology	8500-8549: ductal and lobular neoplasms	16	3	Negative	Negative	Negative
66	Female	Unknown	White	C50.5-Lower-outer quadrant of breast	8500/3: Infiltrating duct carcinoma, NOS	T2	N3a	T2	N3a	Blank(s)	Blank(s)	Any T, Mets	N3	No radiation and/or cancer-directed surgery	Surgery performed	33	Alive	Active follow-up	Alive or dead of other cause	Alive or dead due to cancer	2011	Positive histology	8500-8549: ductal and lobular neoplasms	15	15	Positive	Positive	Negative
65	Female	Divorced	Black	C50.8-Overlapping lesion of breast	8500/3: Infiltrating duct carcinoma, NOS	T3	N3a	T3	N3a	Blank(s)	Blank(s)	Any T, Mets	N3	Radiation after surgery	Surgery performed	39	Alive	Active follow-up	Alive or dead of other cause	Alive or dead due to cancer	2010	Positive histology	8500-8549: ductal and lobular neoplasms	23	12	Positive	Positive	Negative
54	Female	Single (never married)	Black	C50.3-Lower-inner quadrant of breast	8500/3: Infiltrating duct carcinoma, NOS	T3	N2NOS	T3	N2NOS	Blank(s)	Blank(s)	Any T, Mets	N2	No radiation and/or cancer-directed surgery	Surgery performed	36	Alive	Active follow-up	Alive or dead of other cause	Alive or dead due to cancer	2010	Positive histology	8500-8549: ductal and lobular neoplasms	10	4	Positive	Positive	Negative
60	Female	Widowed	White	C50.4-Upper-outer quadrant of breast	8500/3: Infiltrating duct carcinoma, NOS	T3	N3a	T3	N3a	Blank(s)	Blank(s)	Any T, Mets	N3	Radiation after surgery	Surgery performed	3	Dead	Active follow-up	Dead (attributable to this cancer dx)	Alive or dead due to cancer	2010	Positive histology	8500-8549: ductal and lobular neoplasms	24	21	Negative	Negative	Negative
80	Female	Married (including common law)	Chinese	C50.4-Upper-outer quadrant of breast	8500/3: Infiltrating duct carcinoma, NOS	T1c	N0	T1c	N0	Blank(s)	Blank(s)	Any T, Mets	N0	No radiation and/or cancer-directed surgery	Surgery performed	41	Alive	Active follow-up	Alive or dead of other cause	Alive or dead due to cancer	2010	Positive histology	8500-8549: ductal and lobular neoplasms	3	0	Negative	Negative	Negative
48	Female	Widowed	White	C50.4-Upper-outer quadrant of breast	8500/3: Infiltrating duct carcinoma, NOS	T2	N2NOS	T2	N2NOS	Blank(s)	Blank(s)	Any T, Mets	N2	No radiation and/or cancer-directed surgery	Surgery performed	15	Dead	Active follow-up	Dead (attributable to this cancer dx)	Alive or dead due to cancer	2011	Positive histology	8500-8549: ductal and lobular neoplasms	0	98	Positive	Negative	Negative
62	Female	Unknown	White	C50.9-Breast, NOS	8530/3: Inflammatory carcinoma	T4d	N3a	T4d	N3a	Blank(s)	Blank(s)	Any T, Mets	N3	No radiation and/or cancer-directed surgery	Surgery performed	30	Alive	Active follow-up	Alive or dead of other cause	Alive or dead due to cancer	2011	Positive histology	8500-8549: ductal and lobular neoplasms	18	16	Positive	Negative	Negative
42	Female	Married (including common law)	White	C50.8-Overlapping lesion of breast	8500/3: Infiltrating duct carcinoma, NOS	T2	N1a	T2	N1a	Blank(s)	Blank(s)	Any T, Mets	N1	No radiation and/or cancer-directed surgery	Surgery performed	29	Alive	Active follow-up	Alive or dead of other cause	Alive or dead due to cancer	2011	Positive histology	8500-8549: ductal and lobular neoplasms	11	1	Positive	Positive	Negative
27	Female	Married (including common law)	White	C50.5-Lower-outer quadrant of breast	8500/3: Infiltrating duct carcinoma, NOS	T2	N3b	T2	N3b	Blank(s)	Blank(s)	Any T, Mets	N3	Radiation after surgery	Surgery performed	30	Alive	Active follow-up	Alive or dead of other cause	Alive or dead due to cancer	2011	Positive histology	8500-8549: ductal and lobular neoplasms	1	1	Positive	Positive	Negative
58	Female	Married (including common law)	White	C50.8-Overlapping lesion of breast	8500/3: Infiltrating duct carcinoma, NOS	T3	N2b	T3	N2b	Blank(s)	Blank(s)	Any T, Mets	N2	No radiation and/or cancer-directed surgery	Surgery performed	5	Dead	Active follow-up	Dead (attributable to this cancer dx)	Alive or dead due to cancer	2011	Positive histology	8500-8549: ductal and lobular neoplasms	7	7	Negative	Positive	Negative
42	Female	Married (including common law)	White	C50.8-Overlapping lesion of breast	8500/3: Infiltrating duct carcinoma, NOS	T4b	N1a	T4b	N1a	Blank(s)	Blank(s)	Any T, Mets	N3	No radiation and/or cancer-directed surgery	Surgery performed	9	Dead	Active follow-up	Dead (attributable to this cancer dx)	Alive or dead due to cancer	2011	Positive histology	8500-8549: ductal and lobular neoplasms	2	2	Negative	Negative	Negative
76	Female	Divorced	White	C50.9-Breast, NOS	8520/3: Lobular carcinoma, NOS	T3	N3a	T3	N3a	Blank(s)	Blank(s)	Any T, Mets	N3	Radiation after surgery	Surgery performed	26	Dead	Active follow-up	Dead (attributable to this cancer dx)	Alive or dead due to cancer	2011	Positive histology	8500-8549: ductal and lobular neoplasms	11	11	Positive	Positive	Negative
66	Female	Widowed	White	C50.8-Overlapping lesion of breast	8500/3: Infiltrating duct carcinoma, NOS	T4a	N3a	T4a	N3a	Blank(s)	Blank(s)	Any T, Mets	N3	No radiation and/or cancer-directed surgery	Surgery performed	2	Dead	Active follow-up	Dead (attributable to this cancer dx)	Alive or dead due to cancer	2011	Positive histology	8500-8549: ductal and lobular neoplasms	35	35	Negative	Negative	Negative
38	Female	Married (including common law)	White	C50.8-Overlapping lesion of breast	8500/3: Infiltrating duct carcinoma, NOS	T2	N1a	T2	N1a	Blank(s)	Blank(s)	Any T, Mets	N1	Radiation after surgery	Surgery performed	28	Alive	Active follow-up	Alive or dead of other cause	Alive or dead due to cancer	2011	Positive histology	8500-8549: ductal and lobular neoplasms	1	1	Positive	Positive	Negative
41	Female	Married (including common law)	White	C50.9-Breast, NOS	8500/3: Infiltrating duct carcinoma, NOS	T1c	N0	T1c	N0	Blank(s)	Blank(s)	Any T, Mets	N0	Radiation after surgery	Surgery performed	28	Dead	Active follow-up	Dead (attributable to this cancer dx)	Alive or dead due to cancer	2011	Positive histology	8500-8549: ductal and lobular neoplasms	0	98	Positive	Positive	Negative
67	Female	Married (including common law)	Japanese	C50.5-Lower-outer quadrant of breast	8500/3: Infiltrating duct carcinoma, NOS	T2	N2a	T2	N2a	Blank(s)	Blank(s)	Any T, Mets	N2	No radiation and/or cancer-directed surgery	Surgery performed	27	Alive	Active follow-up	Alive or dead of other cause	Alive or dead due to cancer	2011	Positive histology	8500-8549: ductal and lobular neoplasms	25	7	Positive	Positive	Negative
84	Female	Widowed	White	C50.9-Breast, NOS	8500/3: Infiltrating duct carcinoma, NOS	T4b	N2a	T4b	N2a	Blank(s)	Blank(s)	Any T, Mets	N2	No radiation and/or cancer-directed surgery	Surgery performed	20	Dead	Active follow-up	Dead (attributable to this cancer dx)	Alive or dead due to cancer	2011	Positive histology	8500-8549: ductal and lobular neoplasms	8	8	Positive	Positive	Negative
73	Female	Widowed	White	C50.8-Overlapping lesion of breast	8500/3: Infiltrating duct carcinoma, NOS	T2	N3a	T2	N3a	Blank(s)	Blank(s)	Any T, Mets	N3	No radiation and/or cancer-directed surgery	Surgery performed	30	Alive	Active follow-up	Alive or dead of other cause	Alive or dead due to cancer	2011	Positive histology	8500-8549: ductal and lobular neoplasms	20	16	Negative	Negative	Negative
44	Female	Married (including common law)	White	C50.4-Upper-outer quadrant of breast	8522/3: Infiltrating duct and lobular carcinoma	T3	N2a	T3	N2a	Blank(s)	Blank(s)	Any T, Mets	N2	No radiation and/or cancer-directed surgery	Surgery performed	33	Alive	Active follow-up	Alive or dead of other cause	Alive or dead due to cancer	2011	Positive histology	8500-8549: ductal and lobular neoplasms	6	6	Positive	Positive	Negative
84	Female	Married (including common law)	White	C50.8-Overlapping lesion of breast	8520/3: Lobular carcinoma, NOS	T4b	N3a	T4b	N3a	Blank(s)	Blank(s)	Any T, Mets	N3	No radiation and/or cancer-directed surgery	Surgery performed	31	Alive	Active follow-up	Alive or dead of other cause	Alive or dead due to cancer	2011	Positive histology	8500-8549: ductal and lobular neoplasms	12	10	Positive	Positive	Negative
47	Female	Divorced	White	C50.4-Upper-outer quadrant of breast	8500/3: Infiltrating duct carcinoma, NOS	T2	N1	T2	N1	Blank(s)	Blank(s)	Any T, Mets	N1	Radiation after surgery	Surgery performed	37	Alive	Active follow-up	Alive or dead of other cause	Alive or dead due to cancer	2010	Positive histology	8500-8549: ductal and lobular neoplasms	18	0	Positive	Positive	Negative
42	Female	Married (including common law)	White	C50.4-Upper-outer quadrant of breast	8523/3: Infiltrating duct mixed with other types of carcinoma	T2	N1a	T2	N1a	Blank(s)	Blank(s)	Any T, Mets	N1	No radiation and/or cancer-directed surgery	Surgery performed	28	Alive	Active follow-up	Alive or dead of other cause	Alive or dead due to cancer	2011	Positive histology	8500-8549: ductal and lobular neoplasms	17	2	Positive	Positive	Negative
71	Female	Widowed	White	C50.8-Overlapping lesion of breast	8522/3: Infiltrating duct and lobular carcinoma	T3	N2a	T3	N2a	Blank(s)	Blank(s)	Any T, Mets	N2	Radiation after surgery	Surgery performed	29	Alive	Active follow-up	Alive or dead of other cause	Alive or dead due to cancer	2011	Positive histology	8500-8549: ductal and lobular neoplasms	21	4	Positive	Positive	Negative
62	Female	Single (never married)	White	C50.1-Central portion of breast	8500/3: Infiltrating duct carcinoma, NOS	TX	N0	TX	N0	Blank(s)	Blank(s)	Any T, Mets	N0	No radiation and/or cancer-directed surgery	Surgery performed	34	Alive	Active follow-up	Alive or dead of other cause	Alive or dead due to cancer	2011	Positive histology	8500-8549: ductal and lobular neoplasms	0	98	Positive	Negative	Negative
50	Female	Divorced	Korean (1988+)	C50.4-Upper-outer quadrant of breast	8500/3: Infiltrating duct carcinoma, NOS	T3	N2a	T3	N2a	Blank(s)	Blank(s)	Any T, Mets	N2	Radiation after surgery	Surgery performed	24	Dead	Active follow-up	Dead (attributable to this cancer dx)	Alive or dead due to cancer	2011	Positive histology	8500-8549: ductal and lobular neoplasms	10	4	Positive	Negative	Negative
61	Female	Single (never married)	Japanese	C50.9-Breast, NOS	8500/3: Infiltrating duct carcinoma, NOS	T3	N1mi	T3	N1mi	Blank(s)	Blank(s)	Any T, Mets	N1	Radiation prior to surgery	Surgery performed	31	Alive	Active follow-up	Alive or dead of other cause	Alive or dead due to cancer	2011	Positive histology	8500-8549: ductal and lobular neoplasms	1	1	Positive	Positive	Negative
37	Female	Single (never married)	White	C50.4-Upper-outer quadrant of breast	8500/3: Infiltrating duct carcinoma, NOS	T2	N1a	T2	N1a	Blank(s)	Blank(s)	Any T, Mets	N1	No radiation and/or cancer-directed surgery	Surgery performed	36	Alive	Active follow-up	Alive or dead of other cause	Alive or dead due to cancer	2010	Positive histology	8500-8549: ductal and lobular neoplasms	12	2	Negative	Negative	Negative
67	Female	Married (including common law)	White	C50.8-Overlapping lesion of breast	8520/3: Lobular carcinoma, NOS	T2	N0(i+)	T2	N0(i+)	Blank(s)	Blank(s)	Any T, Mets	N0	No radiation and/or cancer-directed surgery	Surgery performed	23	Dead	Active follow-up	Dead (attributable to this cancer dx)	Alive or dead due to cancer	2011	Positive histology	8500-8549: ductal and lobular neoplasms	2	0	Positive	Positive	Negative
31	Female	Single (never married)	Black	C50.2-Upper-inner quadrant of breast	8010/3: Carcinoma, NOS	T4b	N3b	T4b	N3b	Blank(s)	Blank(s)	Any T, Mets	N3	Radiation after surgery	Surgery performed	27	Dead	Active follow-up	Dead (attributable to this cancer dx)	Alive or dead due to cancer	2010	Positive histology	8010-8049: epithelial neoplasms, NOS	0	98	Negative	Negative	Negative
87	Male	Widowed	White	C50.1-Central portion of breast	8500/3: Infiltrating duct carcinoma, NOS	T3	N2a	T3	N2a	Blank(s)	Blank(s)	Any T, Mets	N2	Radiation after surgery	Surgery performed	22	Dead	Active follow-up	Dead (attributable to this cancer dx)	Alive or dead due to cancer	2011	Positive histology	8500-8549: ductal and lobular neoplasms	18	8	Positive	Positive	Negative
75	Female	Widowed	White	C50.9-Breast, NOS	8500/3: Infiltrating duct carcinoma, NOS	T4b	N1	T4b	N1	Blank(s)	Blank(s)	Any T, Mets	N3	Radiation after surgery	Surgery performed	26	Alive	Active follow-up	Alive or dead of other cause	Alive or dead due to cancer	2011	Positive histology	8500-8549: ductal and lobular neoplasms	0	98	Positive	Negative	Negative
63	Female	Single (never married)	Black	C50.9-Breast, NOS	8500/3: Infiltrating duct carcinoma, NOS	T2	N1	T2	N1	Blank(s)	Blank(s)	Any T, Mets	N1	No radiation and/or cancer-directed surgery	Surgery performed	35	Alive	Active follow-up	Alive or dead of other cause	Alive or dead due to cancer	2011	Positive histology	8500-8549: ductal and lobular neoplasms	0	98	Positive	Positive	Negative
57	Female	Married (including common law)	White	C50.9-Breast, NOS	8500/3: Infiltrating duct carcinoma, NOS	TX	N1a	TX	N1a	Blank(s)	Blank(s)	Any T, Mets	N3	Radiation after surgery	Surgery performed	27	Alive	Active follow-up	Alive or dead of other cause	Alive or dead due to cancer	2011	Positive histology	8500-8549: ductal and lobular neoplasms	97	97	Unknown	Unknown	Negative
66	Female	Single (never married)	White	C50.4-Upper-outer quadrant of breast	8500/3: Infiltrating duct carcinoma, NOS	T2	N2a	T2	N2a	Blank(s)	Blank(s)	Any T, Mets	N2	No radiation and/or cancer-directed surgery	Surgery performed	31	Alive	Active follow-up	Alive or dead of other cause	Alive or dead due to cancer	2011	Positive histology	8500-8549: ductal and lobular neoplasms	16	4	Positive	Positive	Negative
54	Female	Married (including common law)	White	C50.5-Lower-outer quadrant of breast	8500/3: Infiltrating duct carcinoma, NOS	T2	N1mi	T2	N1mi	Blank(s)	Blank(s)	Any T, Mets	N1	No radiation and/or cancer-directed surgery	Surgery performed	17	Dead	Active follow-up	Dead (attributable to this cancer dx)	Alive or dead due to cancer	2011	Positive histology	8500-8549: ductal and lobular neoplasms	14	5	Positive	Positive	Negative
84	Female	Widowed	White	C50.8-Overlapping lesion of breast	8500/3: Infiltrating duct carcinoma, NOS	T1c	N2a	T1c	N2a	Blank(s)	Blank(s)	Any T, Mets	N3	No radiation and/or cancer-directed surgery	Surgery performed	26	Alive	Active follow-up	Alive or dead of other cause	Alive or dead due to cancer	2011	Positive histology	8500-8549: ductal and lobular neoplasms	6	5	Positive	Positive	Negative
43	Female	Single (never married)	Black	C50.9-Breast, NOS	8500/3: Infiltrating duct carcinoma, NOS	T4a	N1	T4a	N1	Blank(s)	Blank(s)	Any T, Mets	N1	No radiation and/or cancer-directed surgery	Surgery performed	1	Dead	Active follow-up	Dead (attributable to this cancer dx)	Alive or dead due to cancer	2011	Positive histology	8500-8549: ductal and lobular neoplasms	0	98	Positive	Positive	Negative
36	Female	Married (including common law)	White	C50.8-Overlapping lesion of breast	8500/3: Infiltrating duct carcinoma, NOS	T2	N2a	T2	N2a	Blank(s)	Blank(s)	Any T, Mets	N3	No radiation and/or cancer-directed surgery	Surgery performed	22	Dead	Active follow-up	Dead (attributable to this cancer dx)	Alive or dead due to cancer	2011	Positive histology	8500-8549: ductal and lobular neoplasms	97	6	Positive	Positive	Negative
42	Female	Single (never married)	White	C50.9-Breast, NOS	8500/3: Infiltrating duct carcinoma, NOS	T4d	N1	T4d	N1	Blank(s)	Blank(s)	Any T, Mets	N3	No radiation and/or cancer-directed surgery	Surgery performed	18	Alive	Active follow-up	Alive or dead of other cause	Alive or dead due to cancer	2011	Positive histology	8500-8549: ductal and lobular neoplasms	0	98	Positive	Positive	Negative
58	Female	Married (including common law)	White	C50.5-Lower-outer quadrant of breast	8500/3: Infiltrating duct carcinoma, NOS	T2	N0	T2	N0	Blank(s)	Blank(s)	Any T, Mets	N0	No radiation and/or cancer-directed surgery	Surgery performed	23	Alive	Active follow-up	Alive or dead of other cause	Alive or dead due to cancer	2012	Positive histology	8500-8549: ductal and lobular neoplasms	3	0	Negative	Negative	Negative
47	Female	Unknown	White	C50.2-Upper-inner quadrant of breast	8507/3: Ductal carcinoma, micropapillary	T3	N1	T3	N1	Blank(s)	Blank(s)	Any T, Mets	N1	Radiation before and after surgery	Surgery performed	28	Alive	Active follow-up	Alive or dead of other cause	Alive or dead due to cancer	2011	Positive histology	8500-8549: ductal and lobular neoplasms	0	98	Positive	Positive	Negative
44	Female	Single (never married)	Black	C50.1-Central portion of breast	8500/3: Infiltrating duct carcinoma, NOS	T3	N3NOS	T3	N3NOS	Blank(s)	Blank(s)	Any T, Mets	N3	No radiation and/or cancer-directed surgery	Surgery performed	32	Alive	Active follow-up	Alive or dead of other cause	Alive or dead due to cancer	2011	Positive histology	8500-8549: ductal and lobular neoplasms	11	10	Positive	Negative	Negative
58	Female	Married (including common law)	White	C50.4-Upper-outer quadrant of breast	8500/3: Infiltrating duct carcinoma, NOS	T4d	N2a	T4d	N2a	Blank(s)	Blank(s)	Any T, Mets	N2	Radiation after surgery	Surgery performed	23	Alive	Active follow-up	Alive or dead of other cause	Alive or dead due to cancer	2012	Positive histology	8500-8549: ductal and lobular neoplasms	9	5	Positive	Positive	Negative
55	Female	Married (including common law)	Chinese	C50.9-Breast, NOS	9020/3: Phyllodes tumor, malignant	T3	N1	T3	N1	Blank(s)	Blank(s)	Any T, Mets	N1	Radiation after surgery	Surgery performed	6	Dead	Active follow-up	Dead (attributable to this cancer dx)	Alive or dead due to cancer	2012	Positive histology	9000-9039: fibroepithelial neoplasms	0	98	Positive	Positive	Negative
57	Female	Married (including common law)	White	C50.4-Upper-outer quadrant of breast	8500/3: Infiltrating duct carcinoma, NOS	T2	N1	T2	N1	Blank(s)	Blank(s)	Any T, Mets	N1	No radiation and/or cancer-directed surgery	Surgery performed	14	Dead	Active follow-up	Dead (attributable to this cancer dx)	Alive or dead due to cancer	2012	Positive histology	8500-8549: ductal and lobular neoplasms	6	1	Negative	Negative	Negative
82	Female	Widowed	White	C50.1-Central portion of breast	8575/3: Metaplastic carcinoma, NOS	T3	N0	T3	N0	Blank(s)	Blank(s)	Any T, Mets	N0	No radiation and/or cancer-directed surgery	Surgery performed	12	Dead	Active follow-up	Dead (attributable to this cancer dx)	Alive or dead due to cancer	2012	Positive histology	8560-8579: complex epithelial neoplasms	0	98	Negative	Negative	Negative
50	Female	Separated	White	C50.3-Lower-inner quadrant of breast	8522/3: Infiltrating duct and lobular carcinoma	T1c	N0	T1c	N0	Blank(s)	Blank(s)	Any T, Mets	N0	Radiation prior to surgery	Surgery performed	26	Alive	Active follow-up	Alive or dead of other cause	Alive or dead due to cancer	2011	Positive histology	8500-8549: ductal and lobular neoplasms	0	98	Positive	Positive	Negative
39	Female	Married (including common law)	White	C50.2-Upper-inner quadrant of breast	8500/3: Infiltrating duct carcinoma, NOS	T2	N0	T2	N0	Blank(s)	Blank(s)	Any T, Mets	N0	Radiation after surgery	Surgery performed	17	Alive	Active follow-up	Alive or dead of other cause	Alive or dead due to cancer	2012	Positive histology	8500-8549: ductal and lobular neoplasms	5	0	Positive	Negative	Negative
61	Female	Married (including common law)	White	C50.9-Breast, NOS	8500/3: Infiltrating duct carcinoma, NOS	T2	N2a	T2	N2a	Blank(s)	Blank(s)	Any T, Mets	N2	No radiation and/or cancer-directed surgery	Surgery performed	21	Alive	Active follow-up	Alive or dead of other cause	Alive or dead due to cancer	2012	Positive histology	8500-8549: ductal and lobular neoplasms	17	9	Positive	Positive	Negative
58	Female	Married (including common law)	White	C50.9-Breast, NOS	8500/3: Infiltrating duct carcinoma, NOS	T4b	N3c	T4b	N3c	Blank(s)	Blank(s)	Any T, Mets	N3	Radiation after surgery	Surgery performed	14	Dead	Active follow-up	Dead (attributable to this cancer dx)	Alive or dead due to cancer	2011	Positive histology	8500-8549: ductal and lobular neoplasms	0	98	Positive	Positive	Negative
84	Female	Widowed	White	C50.8-Overlapping lesion of breast	8522/3: Infiltrating duct and lobular carcinoma	T4b	N2a	T4b	N2a	Blank(s)	Blank(s)	Any T, Mets	N2	No radiation and/or cancer-directed surgery	Surgery performed	15	Dead	Active follow-up	Dead (attributable to this cancer dx)	Alive or dead due to cancer	2011	Positive histology	8500-8549: ductal and lobular neoplasms	13	8	Positive	Positive	Negative
43	Female	Single (never married)	White	C50.9-Breast, NOS	8010/3: Carcinoma, NOS	TX	N0	TX	N0	Blank(s)	Blank(s)	Any T, Mets	N0	Radiation after surgery	Surgery performed	23	Alive	Active follow-up	Alive or dead of other cause	Alive or dead due to cancer	2012	Positive histology	8010-8049: epithelial neoplasms, NOS	0	98	Positive	Positive	Negative
61	Female	Married (including common law)	White	C50.4-Upper-outer quadrant of breast	8520/3: Lobular carcinoma, NOS	T3	N3a	T3	N3a	Blank(s)	Blank(s)	Any T, Mets	N3	Radiation after surgery	Surgery performed	21	Alive	Active follow-up	Alive or dead of other cause	Alive or dead due to cancer	2012	Positive histology	8500-8549: ductal and lobular neoplasms	27	27	Positive	Positive	Negative
57	Female	Divorced	Other Asian (1991+)	C50.9-Breast, NOS	8500/3: Infiltrating duct carcinoma, NOS	TX	N1	TX	N1	Blank(s)	Blank(s)	Any T, Mets	N1	No radiation and/or cancer-directed surgery	Surgery performed	20	Alive	Active follow-up	Alive or dead of other cause	Alive or dead due to cancer	2012	Positive histology	8500-8549: ductal and lobular neoplasms	0	98	Positive	Positive	Negative
78	Female	Divorced	Black	C50.3-Lower-inner quadrant of breast	8500/3: Infiltrating duct carcinoma, NOS	T3	N2a	T3	N2a	Blank(s)	Blank(s)	Any T, Mets	N2	No radiation and/or cancer-directed surgery	Surgery performed	20	Alive	Active follow-up	Alive or dead of other cause	Alive or dead due to cancer	2012	Positive histology	8500-8549: ductal and lobular neoplasms	10	6	Positive	Positive	Negative
77	Female	Divorced	Black	C50.9-Breast, NOS	8500/3: Infiltrating duct carcinoma, NOS	T4d	N3b	T4d	N3b	Blank(s)	Blank(s)	Any T, Mets	N3	Radiation after surgery	Surgery performed	3	Dead	Active follow-up	Dead (attributable to this cancer dx)	Alive or dead due to cancer	2012	Positive histology	8500-8549: ductal and lobular neoplasms	11	11	Negative	Negative	Negative
48	Female	Married (including common law)	White	C50.9-Breast, NOS	8500/3: Infiltrating duct carcinoma, NOS	T2	N1a	T2	N1a	Blank(s)	Blank(s)	Any T, Mets	N1	No radiation and/or cancer-directed surgery	Surgery performed	22	Alive	Active follow-up	Alive or dead of other cause	Alive or dead due to cancer	2012	Positive histology	8500-8549: ductal and lobular neoplasms	1	1	Positive	Positive	Negative
72	Female	Widowed	White	C50.9-Breast, NOS	8500/3: Infiltrating duct carcinoma, NOS	T4b	N3a	T4b	N3a	Blank(s)	Blank(s)	Any T, Mets	N3	No radiation and/or cancer-directed surgery	Surgery performed	6	Dead	Active follow-up	Dead (attributable to this cancer dx)	Alive or dead due to cancer	2012	Positive histology	8500-8549: ductal and lobular neoplasms	24	13	Negative	Positive	Negative
41	Female	Married (including common law)	White	C50.9-Breast, NOS	8500/3: Infiltrating duct carcinoma, NOS	T2	N3c	T2	N3c	Blank(s)	Blank(s)	Any T, Mets	N3	No radiation and/or cancer-directed surgery	Surgery performed	21	Alive	Active follow-up	Alive or dead of other cause	Alive or dead due to cancer	2012	Positive histology	8500-8549: ductal and lobular neoplasms	3	3	Positive	Positive	Negative
55	Female	Single (never married)	White	C50.9-Breast, NOS	8500/3: Infiltrating duct carcinoma, NOS	TX	N3a	TX	N3a	Blank(s)	Blank(s)	Any T, Mets	N3	No radiation and/or cancer-directed surgery	Surgery performed	24	Alive	Active follow-up	Alive or dead of other cause	Alive or dead due to cancer	2011	Positive histology	8500-8549: ductal and lobular neoplasms	20	11	Positive	Positive	Negative
73	Female	Married (including common law)	White	C50.4-Upper-outer quadrant of breast	8522/3: Infiltrating duct and lobular carcinoma	T2	N1mi	T2	N1mi	Blank(s)	Blank(s)	Any T, Mets	N1	No radiation and/or cancer-directed surgery	Surgery performed	22	Alive	Active follow-up	Alive or dead of other cause	Alive or dead due to cancer	2012	Positive histology	8500-8549: ductal and lobular neoplasms	5	5	Positive	Positive	Negative
74	Female	Divorced	White	C50.8-Overlapping lesion of breast	8500/3: Infiltrating duct carcinoma, NOS	T3	N1	T3	N1	Blank(s)	Blank(s)	Any T, Mets	N3	No radiation and/or cancer-directed surgery	Surgery performed	18	Alive	Active follow-up	Alive or dead of other cause	Alive or dead due to cancer	2012	Positive histology	8500-8549: ductal and lobular neoplasms	16	0	Negative	Negative	Negative
86	Female	Widowed	White	C50.4-Upper-outer quadrant of breast	8520/3: Lobular carcinoma, NOS	T1c	N1a	T1c	N1a	Blank(s)	Blank(s)	Any T, Mets	N1	No radiation and/or cancer-directed surgery	Surgery performed	2	Dead	Active follow-up	Dead (attributable to this cancer dx)	Alive or dead due to cancer	2012	Positive histology	8500-8549: ductal and lobular neoplasms	6	2	Positive	Positive	Negative
46	Female	Unknown	Other Asian (1991+)	C50.1-Central portion of breast	8500/3: Infiltrating duct carcinoma, NOS	T4b	N3a	T4b	N3a	Blank(s)	Blank(s)	Any T, Mets	N3	No radiation and/or cancer-directed surgery	Surgery performed	17	Alive	Active follow-up	Alive or dead of other cause	Alive or dead due to cancer	2012	Positive histology	8500-8549: ductal and lobular neoplasms	19	14	Positive	Positive	Negative
46	Female	Married (including common law)	White	C50.8-Overlapping lesion of breast	8500/3: Infiltrating duct carcinoma, NOS	T2	N2a	T2	N2a	Blank(s)	Blank(s)	Any T, Mets	N2	No radiation and/or cancer-directed surgery	Surgery performed	24	Alive	Active follow-up	Alive or dead of other cause	Alive or dead due to cancer	2011	Positive histology	8500-8549: ductal and lobular neoplasms	18	5	Positive	Positive	Negative
49	Female	Divorced	Black	C50.2-Upper-inner quadrant of breast	8500/3: Infiltrating duct carcinoma, NOS	T2	N1mi	T2	N1mi	Blank(s)	Blank(s)	Any T, Mets	N1	Radiation after surgery	Surgery performed	14	Alive	Active follow-up	Alive or dead of other cause	Alive or dead due to cancer	2012	Positive histology	8500-8549: ductal and lobular neoplasms	16	1	Positive	Positive	Negative
70	Female	Married (including common law)	White	C50.8-Overlapping lesion of breast	8500/3: Infiltrating duct carcinoma, NOS	T2	N1	T2	N1	Blank(s)	Blank(s)	Any T, Mets	N1	Radiation prior to surgery	Surgery performed	14	Dead	Active follow-up	Dead (attributable to this cancer dx)	Alive or dead due to cancer	2012	Positive histology	8500-8549: ductal and lobular neoplasms	9	9	Negative	Negative	Negative
55	Female	Single (never married)	Filipino	C50.4-Upper-outer quadrant of breast	8522/3: Infiltrating duct and lobular carcinoma	T3	N1a	T3	N1a	Blank(s)	Blank(s)	Any T, Mets	N3	No radiation and/or cancer-directed surgery	Surgery performed	22	Alive	Active follow-up	Alive or dead of other cause	Alive or dead due to cancer	2012	Positive histology	8500-8549: ductal and lobular neoplasms	4	2	Positive	Positive	Negative
47	Female	Single (never married)	Black	C50.8-Overlapping lesion of breast	8500/3: Infiltrating duct carcinoma, NOS	T2	N1a	T2	N1a	Blank(s)	Blank(s)	Any T, Mets	N1	Radiation after surgery	Surgery performed	17	Alive	Active follow-up	Alive or dead of other cause	Alive or dead due to cancer	2012	Positive histology	8500-8549: ductal and lobular neoplasms	37	3	Positive	Positive	Negative
74	Female	Widowed	Black	C50.1-Central portion of breast	8500/3: Infiltrating duct carcinoma, NOS	T3	N3a	T3	N3a	Blank(s)	Blank(s)	Any T, Mets	N3	No radiation and/or cancer-directed surgery	Surgery performed	21	Alive	Active follow-up	Alive or dead of other cause	Alive or dead due to cancer	2012	Positive histology	8500-8549: ductal and lobular neoplasms	17	12	Positive	Positive	Negative
63	Female	Single (never married)	Other Asian (1991+)	C50.9-Breast, NOS	8500/3: Infiltrating duct carcinoma, NOS	T4a	N3c	T4a	N3c	Blank(s)	Blank(s)	Any T, Mets	N3	No radiation and/or cancer-directed surgery	Surgery performed	3	Dead	Active follow-up	Alive or dead of other cause	Dead (attributable to causes other than this cancer dx)	2012	Positive histology	8500-8549: ductal and lobular neoplasms	0	98	Positive	Positive	Negative
50	Female	Married (including common law)	White	C50.2-Upper-inner quadrant of breast	8522/3: Infiltrating duct and lobular carcinoma	TX	N1	TX	N1	Blank(s)	Blank(s)	Any T, Mets	N1	Radiation after surgery	Surgery performed	18	Alive	Active follow-up	Alive or dead of other cause	Alive or dead due to cancer	2012	Positive histology	8500-8549: ductal and lobular neoplasms	23	95	Negative	Negative	Negative
29	Female	Single (never married)	White	C50.4-Upper-outer quadrant of breast	8500/3: Infiltrating duct carcinoma, NOS	T2	N1	T2	N1	Blank(s)	Blank(s)	Any T, Mets	N3	Radiation prior to surgery	Surgery performed	15	Alive	Active follow-up	Alive or dead of other cause	Alive or dead due to cancer	2012	Positive histology	8500-8549: ductal and lobular neoplasms	0	98	Positive	Positive	Negative
51	Female	Single (never married)	Black	C50.8-Overlapping lesion of breast	8500/3: Infiltrating duct carcinoma, NOS	T4d	N3a	T4d	N3a	Blank(s)	Blank(s)	Any T, Mets	N3	No radiation and/or cancer-directed surgery	Surgery performed	12	Alive	Active follow-up	Alive or dead of other cause	Alive or dead due to cancer	2012	Positive histology	8500-8549: ductal and lobular neoplasms	10	10	Positive	Positive	Negative
59	Female	Unknown	White	C50.4-Upper-outer quadrant of breast	8500/3: Infiltrating duct carcinoma, NOS	T1a	N2a	T1a	N2a	Blank(s)	Blank(s)	Any T, Mets	N2	No radiation and/or cancer-directed surgery	Surgery performed	12	Alive	Active follow-up	Alive or dead of other cause	Alive or dead due to cancer	2012	Positive histology	8500-8549: ductal and lobular neoplasms	9	4	Positive	Positive	Negative
42	Female	Married (including common law)	White	C50.4-Upper-outer quadrant of breast	8500/3: Infiltrating duct carcinoma, NOS	T4b	N3a	T4b	N3a	Blank(s)	Blank(s)	Any T, Mets	N3	Radiation after surgery	Surgery performed	8	Dead	Active follow-up	Dead (attributable to this cancer dx)	Alive or dead due to cancer	2012	Positive histology	8500-8549: ductal and lobular neoplasms	28	26	Negative	Negative	Negative
57	Female	Married (including common law)	White	C50.5-Lower-outer quadrant of breast	8500/3: Infiltrating duct carcinoma, NOS	T1b	N1a	T1b	N1a	Blank(s)	Blank(s)	Any T, Mets	N1	No radiation and/or cancer-directed surgery	Surgery performed	9	Alive	Active follow-up	Alive or dead of other cause	Alive or dead due to cancer	2013	Positive histology	8500-8549: ductal and lobular neoplasms	95	95	Positive	Negative	Negative
36	Female	Married (including common law)	White	C50.9-Breast, NOS	8500/3: Infiltrating duct carcinoma, NOS	T2	N1	T2	N1	Blank(s)	Blank(s)	Any T, Mets	N1	No radiation and/or cancer-directed surgery	Surgery performed	12	Alive	Active follow-up	Alive or dead of other cause	Alive or dead due to cancer	2012	Positive histology	8500-8549: ductal and lobular neoplasms	18	7	Positive	Negative	Negative
72	Female	Married (including common law)	American Indian/Alaska Native	C50.9-Breast, NOS	8520/3: Lobular carcinoma, NOS	TX	N1	TX	N1	Blank(s)	Blank(s)	Any T, Mets	N1	No radiation and/or cancer-directed surgery	Surgery performed	10	Alive	Active follow-up	Alive or dead of other cause	Alive or dead due to cancer	2013	Positive histology	8500-8549: ductal and lobular neoplasms	99	99	Positive	Positive	Negative
56	Female	Separated	White	C50.5-Lower-outer quadrant of breast	8520/3: Lobular carcinoma, NOS	T2	N3a	T2	N3a	Blank(s)	Blank(s)	Any T, Mets	N3	No radiation and/or cancer-directed surgery	Surgery performed	4	Alive	Active follow-up	Alive or dead of other cause	Alive or dead due to cancer	2013	Positive histology	8500-8549: ductal and lobular neoplasms	29	21	Positive	Positive	Negative
56	Female	Single (never married)	Black	C50.4-Upper-outer quadrant of breast	8500/3: Infiltrating duct carcinoma, NOS	T1c	N0	T1c	N0	Blank(s)	Blank(s)	Any T, Mets	N0	No radiation and/or cancer-directed surgery	Surgery performed	16	Alive	Active follow-up	Alive or dead of other cause	Alive or dead due to cancer	2012	Positive histology	8500-8549: ductal and lobular neoplasms	0	98	Negative	Negative	Negative
80	Female	Married (including common law)	White	C50.2-Upper-inner quadrant of breast	8500/3: Infiltrating duct carcinoma, NOS	T2	N0	T2	N0	Blank(s)	Blank(s)	Any T, Mets	N3	No radiation and/or cancer-directed surgery	Surgery performed	8	Alive	Active follow-up	Alive or dead of other cause	Alive or dead due to cancer	2013	Positive histology	8500-8549: ductal and lobular neoplasms	2	0	Positive	Positive	Negative
52	Female	Married (including common law)	Chinese	C50.4-Upper-outer quadrant of breast	8500/3: Infiltrating duct carcinoma, NOS	T2	N1	T2	N1	Blank(s)	Blank(s)	Any T, Mets	N1	No radiation and/or cancer-directed surgery	Surgery performed	11	Alive	Active follow-up	Alive or dead of other cause	Alive or dead due to cancer	2013	Positive histology	8500-8549: ductal and lobular neoplasms	95	95	Negative	Negative	Negative
37	Female	Unknown	Black	C50.9-Breast, NOS	8500/3: Infiltrating duct carcinoma, NOS	T2	N1	T2	N1	Blank(s)	Blank(s)	Any T, Mets	N3	No radiation and/or cancer-directed surgery	Surgery performed	13	Alive	Active follow-up	Alive or dead of other cause	Alive or dead due to cancer	2012	Positive histology	8500-8549: ductal and lobular neoplasms	7	0	Positive	Positive	Negative
55	Female	Married (including common law)	White	C50.3-Lower-inner quadrant of breast	8500/3: Infiltrating duct carcinoma, NOS	T4d	N1a	T4d	N1a	Blank(s)	Blank(s)	Any T, Mets	N1	No radiation and/or cancer-directed surgery	Surgery performed	4	Alive	Active follow-up	Alive or dead of other cause	Alive or dead due to cancer	2013	Positive histology	8500-8549: ductal and lobular neoplasms	16	3	Positive	Positive	Negative
65	Female	Married (including common law)	Filipino	C50.9-Breast, NOS	8520/3: Lobular carcinoma, NOS	T0	N0	T0	N0	Blank(s)	Blank(s)	Any T, Mets	N0	No radiation and/or cancer-directed surgery	Surgery performed	8	Alive	Active follow-up	Alive or dead of other cause	Alive or dead due to cancer	2013	Positive histology	8500-8549: ductal and lobular neoplasms	0	98	Positive	Positive	Negative
89	Female	Married (including common law)	White	C50.4-Upper-outer quadrant of breast	8500/3: Infiltrating duct carcinoma, NOS	T1a	N0(i-)	T1a	N0(i-)	Blank(s)	Blank(s)	Any T, Mets	N0	No radiation and/or cancer-directed surgery	Surgery performed	5	Dead	Active follow-up	Alive or dead of other cause	Dead (attributable to causes other than this cancer dx)	2013	Positive histology	8500-8549: ductal and lobular neoplasms	2	0	Positive	Positive	Negative
56	Female	Single (never married)	Black	C50.9-Breast, NOS	8500/3: Infiltrating duct carcinoma, NOS	T4a	N1	T4a	N1	Blank(s)	Blank(s)	Any T, Mets	N1	No radiation and/or cancer-directed surgery	Surgery performed	2	Dead	Active follow-up	Dead (attributable to this cancer dx)	Alive or dead due to cancer	2013	Positive histology	8500-8549: ductal and lobular neoplasms	0	98	Negative	Negative	Negative
53	Female	Single (never married)	White	C50.4-Upper-outer quadrant of breast	8541/3: Paget disease and infiltrating ductal carcinoma of breast	T4d	N3a	T4d	N3a	Blank(s)	Blank(s)	Any T, Mets	N3	No radiation and/or cancer-directed surgery	Surgery performed	7	Alive	Active follow-up	Alive or dead of other cause	Alive or dead due to cancer	2013	Positive histology	8500-8549: ductal and lobular neoplasms	22	22	Negative	Negative	Negative
64	Female	Single (never married)	White	C50.5-Lower-outer quadrant of breast	8500/3: Infiltrating duct carcinoma, NOS	T3	N2a	T3	N2a	Blank(s)	Blank(s)	Any T, Mets	N2	No radiation and/or cancer-directed surgery	Surgery performed	5	Alive	Active follow-up	Alive or dead of other cause	Alive or dead due to cancer	2013	Positive histology	8500-8549: ductal and lobular neoplasms	16	7	Positive	Negative	Negative
88	Female	Unknown	White	C50.8-Overlapping lesion of breast	8522/3: Infiltrating duct and lobular carcinoma	T1c	N0	T1c	N0	Blank(s)	Blank(s)	Any T, Mets	N0	No radiation and/or cancer-directed surgery	Surgery performed	1	Dead	Active follow-up	Dead (attributable to this cancer dx)	Alive or dead due to cancer	2013	Positive histology	8500-8549: ductal and lobular neoplasms	0	98	Positive	Positive	Negative
29	Female	Married (including common law)	Chinese	C50.3-Lower-inner quadrant of breast	8500/3: Infiltrating duct carcinoma, NOS	T1c	N1a	T1c	N1a	Blank(s)	Blank(s)	Any T, Mets	N1	No radiation and/or cancer-directed surgery	Surgery performed	2	Alive	Active follow-up	Alive or dead of other cause	Alive or dead due to cancer	2012	Positive histology	8500-8549: ductal and lobular neoplasms	6	3	Positive	Positive	Negative
77	Male	Married (including common law)	White	C50.9-Breast, NOS	8500/3: Infiltrating duct carcinoma, NOS	T2	N2a	T2	N2a	Blank(s)	Blank(s)	Any T, Mets	N2	No radiation and/or cancer-directed surgery	Surgery performed	5	Alive	Active follow-up	Alive or dead of other cause	Alive or dead due to cancer	2013	Positive histology	8500-8549: ductal and lobular neoplasms	20	9	Positive	Positive	Negative
81	Female	Widowed	White	C50.1-Central portion of breast	8500/3: Infiltrating duct carcinoma, NOS	T3	N1NOS	T3	N1NOS	Blank(s)	Blank(s)	Any T, Mets	N1	No radiation and/or cancer-directed surgery	Surgery performed	7	Alive	Active follow-up	Alive or dead of other cause	Alive or dead due to cancer	2013	Positive histology	8500-8549: ductal and lobular neoplasms	15	7	Positive	Positive	Negative
60	Female	Married (including common law)	White	C50.0-Nipple	8500/3: Infiltrating duct carcinoma, NOS	T2	N0	T2	N0	Blank(s)	Blank(s)	Any T, Mets	N0	No radiation and/or cancer-directed surgery	Surgery performed	7	Alive	Active follow-up	Alive or dead of other cause	Alive or dead due to cancer	2013	Positive histology	8500-8549: ductal and lobular neoplasms	0	98	Positive	Positive	Negative
34	Female	Married (including common law)	White	C50.4-Upper-outer quadrant of breast	8500/3: Infiltrating duct carcinoma, NOS	TX	N3a	TX	N3a	Blank(s)	Blank(s)	Any T, Mets	N3	No radiation and/or cancer-directed surgery	Surgery performed	5	Alive	Active follow-up	Alive or dead of other cause	Alive or dead due to cancer	2013	Positive histology	8500-8549: ductal and lobular neoplasms	23	15	Negative	Negative	Negative
54	Female	Married (including common law)	White	C50.5-Lower-outer quadrant of breast	8520/3: Lobular carcinoma, NOS	T2	N3a	T2	N3a	Blank(s)	Blank(s)	Any T, Mets	N3	No radiation and/or cancer-directed surgery	Surgery performed	8	Alive	Active follow-up	Alive or dead of other cause	Alive or dead due to cancer	2013	Positive histology	8500-8549: ductal and lobular neoplasms	14	14	Positive	Positive	Negative
58	Female	Divorced	Filipino	C50.9-Breast, NOS	8500/3: Infiltrating duct carcinoma, NOS	T4b	N2a	T4b	N2a	Blank(s)	Blank(s)	Any T, Mets	N3	No radiation and/or cancer-directed surgery	Surgery performed	7	Alive	Active follow-up	Alive or dead of other cause	Alive or dead due to cancer	2013	Positive histology	8500-8549: ductal and lobular neoplasms	0	98	Negative	Negative	Negative
71	Female	Divorced	Black	C50.4-Upper-outer quadrant of breast	8500/3: Infiltrating duct carcinoma, NOS	T2	N1a	T2	N1a	Blank(s)	Blank(s)	Any T, Mets	N1	No radiation and/or cancer-directed surgery	Surgery performed	9	Alive	Active follow-up	Alive or dead of other cause	Alive or dead due to cancer	2013	Positive histology	8500-8549: ductal and lobular neoplasms	2	2	Positive	Positive	Negative
50	Female	Widowed	Other Asian (1991+)	C50.8-Overlapping lesion of breast	8524/3: Infiltrating lobular mixed with other types of carcinoma	T3	N3a	T3	N3a	Blank(s)	Blank(s)	Any T, Mets	N3	No radiation and/or cancer-directed surgery	Surgery performed	3	Alive	Active follow-up	Alive or dead of other cause	Alive or dead due to cancer	2013	Positive histology	8500-8549: ductal and lobular neoplasms	12	12	Positive	Positive	Negative
77	Female	Married (including common law)	White	C50.4-Upper-outer quadrant of breast	8500/3: Infiltrating duct carcinoma, NOS	T1c	N0(i-)	T1c	N0(i-)	Blank(s)	Blank(s)	Any T, Mets	N0	No radiation and/or cancer-directed surgery	Surgery performed	3	Alive	Active follow-up	Alive or dead of other cause	Alive or dead due to cancer	2013	Positive histology	8500-8549: ductal and lobular neoplasms	4	0	Positive	Positive	Negative
83	Female	Widowed	White	C50.9-Breast, NOS	8575/3: Metaplastic carcinoma, NOS	T4b	N1	T4b	N1	Blank(s)	Blank(s)	Any T, Mets	N1	Radiation after surgery	Surgery performed	2	Alive	Active follow-up	Alive or dead of other cause	Alive or dead due to cancer	2013	Positive histology	8560-8579: complex epithelial neoplasms	95	95	Positive	Negative	Negative
54	Female	Single (never married)	Black	C50.4-Upper-outer quadrant of breast	8500/3: Infiltrating duct carcinoma, NOS	T2	N3a	T2	N3a	Blank(s)	Blank(s)	Any T, Mets	N3	No radiation and/or cancer-directed surgery	Surgery performed	13	Alive	Active follow-up	Alive or dead of other cause	Alive or dead due to cancer	2012	Positive histology	8500-8549: ductal and lobular neoplasms	17	17	Negative	Negative	Negative
53	Female	Separated	White	C50.2-Upper-inner quadrant of breast	8500/3: Infiltrating duct carcinoma, NOS	T2	N1	T2	N1	Blank(s)	Blank(s)	Any T, Mets	N3	No radiation and/or cancer-directed surgery	Surgery performed	6	Alive	Active follow-up	Alive or dead of other cause	Alive or dead due to cancer	2013	Positive histology	8500-8549: ductal and lobular neoplasms	7	0	Negative	Positive	Negative
67	Female	Married (including common law)	White	C50.9-Breast, NOS	8500/3: Infiltrating duct carcinoma, NOS	T4d	N3a	T4d	N3a	Blank(s)	Blank(s)	Any T, Mets	N3	No radiation and/or cancer-directed surgery	Surgery performed	5	Alive	Active follow-up	Alive or dead of other cause	Alive or dead due to cancer	2013	Positive histology	8500-8549: ductal and lobular neoplasms	20	18	Negative	Negative	Negative
41	Female	Married (including common law)	White	C50.3-Lower-inner quadrant of breast	8500/3: Infiltrating duct carcinoma, NOS	T2	N2a	T2	N2a	Blank(s)	Blank(s)	Any T, Mets	N2	No radiation and/or cancer-directed surgery	Surgery performed	1	Alive	Active follow-up	Alive or dead of other cause	Alive or dead due to cancer	2013	Positive histology	8500-8549: ductal and lobular neoplasms	7	7	Positive	Positive	Negative
75	Female	Single (never married)	Black	C50.9-Breast, NOS	8500/3: Infiltrating duct carcinoma, NOS	T4b	N1	T4b	N1	Blank(s)	Blank(s)	Any T, Mets	N3	No radiation and/or cancer-directed surgery	Surgery performed	3	Alive	Active follow-up	Alive or dead of other cause	Alive or dead due to cancer	2013	Positive histology	8500-8549: ductal and lobular neoplasms	0	98	Positive	Positive	Negative
54	Female	Married (including common law)	White	C50.8-Overlapping lesion of breast	8520/3: Lobular carcinoma, NOS	T3	N2a	T3	N2a	Blank(s)	Blank(s)	Any T, Mets	N2	Radiation after surgery	Surgery performed	4	Alive	Active follow-up	Alive or dead of other cause	Alive or dead due to cancer	2013	Positive histology	8500-8549: ductal and lobular neoplasms	6	4	Positive	Positive	Negative
25	Female	Unknown	Black	C50.4-Upper-outer quadrant of breast	8500/3: Infiltrating duct carcinoma, NOS	T3	N3a	T3	N3a	Blank(s)	Blank(s)	Any T, Mets	N3	No radiation and/or cancer-directed surgery	Surgery performed	4	Alive	Active follow-up	Alive or dead of other cause	Alive or dead due to cancer	2013	Positive histology	8500-8549: ductal and lobular neoplasms	10	10	Positive	Negative	Negative
55	Female	Single (never married)	American Indian/Alaska Native	C50.5-Lower-outer quadrant of breast	8500/3: Infiltrating duct carcinoma, NOS	T2	N1NOS	T2	N1NOS	Blank(s)	Blank(s)	Any T, Mets	N1	No radiation and/or cancer-directed surgery	Surgery performed	34	Alive	Active follow-up	Alive or dead of other cause	Alive or dead due to cancer	2011	Positive histology	8500-8549: ductal and lobular neoplasms	3	1	Positive	Negative	Negative
49	Female	Single (never married)	Black	C50.8-Overlapping lesion of breast	8500/3: Infiltrating duct carcinoma, NOS	T4d	N3c	T4d	N3c	Blank(s)	Blank(s)	Any T, Mets	N3	No radiation and/or cancer-directed surgery	Surgery performed	13	Dead	Active follow-up	Dead (attributable to this cancer dx)	Alive or dead due to cancer	2010	Positive histology	8500-8549: ductal and lobular neoplasms	0	98	Negative	Negative	Negative
52	Female	Divorced	White	C50.8-Overlapping lesion of breast	8500/3: Infiltrating duct carcinoma, NOS	T2	N1a	T2	N1a	Blank(s)	Blank(s)	Any T, Mets	N1	No radiation and/or cancer-directed surgery	Surgery performed	15	Alive	Active follow-up	Alive or dead of other cause	Alive or dead due to cancer	2012	Positive histology	8500-8549: ductal and lobular neoplasms	15	1	Positive	Positive	Negative
42	Female	Married (including common law)	Black	C50.4-Upper-outer quadrant of breast	8500/3: Infiltrating duct carcinoma, NOS	T2	N1a	T2	N1a	Blank(s)	Blank(s)	Any T, Mets	N1	Radiation after surgery	Surgery performed	2	Alive	Active follow-up	Alive or dead of other cause	Alive or dead due to cancer	2013	Positive histology	8500-8549: ductal and lobular neoplasms	13	2	Negative	Negative	Negative
57	Female	Married (including common law)	White	C50.4-Upper-outer quadrant of breast	8520/3: Lobular carcinoma, NOS	T2	N1mi	T2	N1mi	Blank(s)	Blank(s)	Any T, Mets	N3	Radiation after surgery	Surgery performed	36	Alive	Active follow-up	Alive or dead of other cause	Alive or dead due to cancer	2010	Positive histology	8500-8549: ductal and lobular neoplasms	4	3	Positive	Positive	Negative
73	Female	Married (including common law)	White	C50.3-Lower-inner quadrant of breast	8500/3: Infiltrating duct carcinoma, NOS	T1c	N0	T1c	N0	Blank(s)	Blank(s)	Any T, Mets	N3	No radiation and/or cancer-directed surgery	Surgery performed	47	Alive	Active follow-up	Alive or dead of other cause	Alive or dead due to cancer	2010	Positive histology	8500-8549: ductal and lobular neoplasms	23	0	Positive	Positive	Negative
71	Female	Single (never married)	White	C50.9-Breast, NOS	8500/3: Infiltrating duct carcinoma, NOS	T4NOS	N2a	T4NOS	N2a	Blank(s)	Blank(s)	Any T, Mets	N2	No radiation and/or cancer-directed surgery	Surgery performed	32	Dead	Active follow-up	Dead (attributable to this cancer dx)	Alive or dead due to cancer	2010	Positive histology	8500-8549: ductal and lobular neoplasms	19	4	Positive	Negative	Negative
45	Female	Single (never married)	White	C50.5-Lower-outer quadrant of breast	8500/3: Infiltrating duct carcinoma, NOS	T2	N1	T2	N1	Blank(s)	Blank(s)	Any T, Mets	N1	No radiation and/or cancer-directed surgery	Surgery performed	33	Dead	Active follow-up	Dead (attributable to this cancer dx)	Alive or dead due to cancer	2010	Positive histology	8500-8549: ductal and lobular neoplasms	0	98	Positive	Positive	Negative
48	Female	Married (including common law)	White	C50.9-Breast, NOS	8541/3: Paget disease and infiltrating ductal carcinoma of breast	T1c	N2a	T1c	N2a	Blank(s)	Blank(s)	Any T, Mets	N2	Radiation after surgery	Surgery performed	47	Alive	Active follow-up	Alive or dead of other cause	Alive or dead due to cancer	2010	Positive histology	8500-8549: ductal and lobular neoplasms	6	4	Positive	Negative	Negative
64	Female	Single (never married)	Black	C50.4-Upper-outer quadrant of breast	8520/3: Lobular carcinoma, NOS	T1c	N3a	T1c	N3a	Blank(s)	Blank(s)	Any T, Mets	N3	No radiation and/or cancer-directed surgery	Surgery performed	37	Dead	Active follow-up	Dead (attributable to this cancer dx)	Alive or dead due to cancer	2010	Positive histology	8500-8549: ductal and lobular neoplasms	11	10	Positive	Positive	Negative
47	Female	Separated	White	C50.8-Overlapping lesion of breast	8500/3: Infiltrating duct carcinoma, NOS	T4b	N2a	T4b	N2a	Blank(s)	Blank(s)	Any T, Mets	N2	No radiation and/or cancer-directed surgery	Surgery performed	43	Dead	Active follow-up	Alive or dead of other cause	Dead (attributable to causes other than this cancer dx)	2010	Positive histology	8500-8549: ductal and lobular neoplasms	11	5	Positive	Positive	Negative
56	Female	Married (including common law)	White	C50.4-Upper-outer quadrant of breast	8500/3: Infiltrating duct carcinoma, NOS	T2	N1	T2	N1	Blank(s)	Blank(s)	Any T, Mets	N1	Radiation after surgery	Surgery performed	45	Alive	Active follow-up	Alive or dead of other cause	Alive or dead due to cancer	2010	Positive histology	8500-8549: ductal and lobular neoplasms	13	95	Positive	Positive	Negative
39	Female	Single (never married)	White	C50.9-Breast, NOS	8500/3: Infiltrating duct carcinoma, NOS	T2	N0(i-)	T2	N0(i-)	Blank(s)	Blank(s)	Any T, Mets	N3	No radiation and/or cancer-directed surgery	Surgery performed	13	Dead	Active follow-up	Dead (attributable to this cancer dx)	Alive or dead due to cancer	2010	Positive histology	8500-8549: ductal and lobular neoplasms	12	0	Negative	Negative	Negative
61	Female	Single (never married)	Filipino	C50.5-Lower-outer quadrant of breast	8500/3: Infiltrating duct carcinoma, NOS	T2	N3c	T2	N3c	Blank(s)	Blank(s)	Any T, Mets	N3	No radiation and/or cancer-directed surgery	Surgery performed	42	Alive	Active follow-up	Alive or dead of other cause	Alive or dead due to cancer	2010	Positive histology	8500-8549: ductal and lobular neoplasms	19	13	Positive	Positive	Negative
52	Female	Married (including common law)	White	C50.2-Upper-inner quadrant of breast	8500/3: Infiltrating duct carcinoma, NOS	T2	N1mi	T2	N1mi	Blank(s)	Blank(s)	Any T, Mets	N1	No radiation and/or cancer-directed surgery	Surgery performed	30	Dead	Active follow-up	Dead (attributable to this cancer dx)	Alive or dead due to cancer	2010	Positive histology	8500-8549: ductal and lobular neoplasms	9	1	Positive	Negative	Negative
61	Female	Married (including common law)	White	C50.5-Lower-outer quadrant of breast	8520/3: Lobular carcinoma, NOS	T4b	N1a	T4b	N1a	Blank(s)	Blank(s)	Any T, Mets	N1	Radiation after surgery	Surgery performed	41	Dead	Active follow-up	Dead (attributable to this cancer dx)	Alive or dead due to cancer	2010	Positive histology	8500-8549: ductal and lobular neoplasms	9	2	Positive	Positive	Negative
71	Female	Married (including common law)	White	C50.3-Lower-inner quadrant of breast	8500/3: Infiltrating duct carcinoma, NOS	T1c	N3NOS	T1c	N3NOS	Blank(s)	Blank(s)	Any T, Mets	N3	No radiation and/or cancer-directed surgery	Surgery performed	8	Dead	Active follow-up	Dead (attributable to this cancer dx)	Alive or dead due to cancer	2010	Positive histology	8500-8549: ductal and lobular neoplasms	22	11	Positive	Negative	Negative
37	Female	Single (never married)	White	C50.4-Upper-outer quadrant of breast	8500/3: Infiltrating duct carcinoma, NOS	T4d	N1NOS	T4d	N1NOS	Blank(s)	Blank(s)	Any T, Mets	N3	No radiation and/or cancer-directed surgery	Surgery performed	12	Dead	Active follow-up	Dead (attributable to this cancer dx)	Alive or dead due to cancer	2010	Positive histology	8500-8549: ductal and lobular neoplasms	3	3	Negative	Negative	Negative
37	Female	Married (including common law)	Filipino	C50.9-Breast, NOS	8530/3: Inflammatory carcinoma	T4d	N2a	T4d	N2a	Blank(s)	Blank(s)	Any T, Mets	N2	No radiation and/or cancer-directed surgery	Surgery performed	43	Alive	Active follow-up	Alive or dead of other cause	Alive or dead due to cancer	2010	Positive histology	8500-8549: ductal and lobular neoplasms	7	4	Positive	Positive	Negative
55	Female	Married (including common law)	Filipino	C50.8-Overlapping lesion of breast	8500/3: Infiltrating duct carcinoma, NOS	T2	N3c	T2	N3c	Blank(s)	Blank(s)	Any T, Mets	N3	No radiation and/or cancer-directed surgery	Surgery performed	5	Dead	Active follow-up	Dead (attributable to this cancer dx)	Alive or dead due to cancer	2010	Positive histology	8500-8549: ductal and lobular neoplasms	5	5	Negative	Negative	Negative
45	Female	Married (including common law)	Asian Indian (2010+)	C50.8-Overlapping lesion of breast	8500/3: Infiltrating duct carcinoma, NOS	T4a	N1	T4a	N1	Blank(s)	Blank(s)	Any T, Mets	N1	No radiation and/or cancer-directed surgery	Surgery performed	42	Alive	Active follow-up	Alive or dead of other cause	Alive or dead due to cancer	2010	Positive histology	8500-8549: ductal and lobular neoplasms	95	95	Positive	Unknown	Negative
53	Female	Single (never married)	White	C50.9-Breast, NOS	8530/3: Inflammatory carcinoma	T4d	N2a	T4d	N2a	Blank(s)	Blank(s)	Any T, Mets	N2	No radiation and/or cancer-directed surgery	Surgery performed	46	Alive	Active follow-up	Alive or dead of other cause	Alive or dead due to cancer	2010	Positive histology	8500-8549: ductal and lobular neoplasms	9	9	Positive	Unknown	Negative
56	Female	Unknown	White	C50.4-Upper-outer quadrant of breast	8500/3: Infiltrating duct carcinoma, NOS	T4c	N1a	T4c	N1a	Blank(s)	Blank(s)	Any T, Mets	N3	No radiation and/or cancer-directed surgery	Surgery performed	18	Dead	Active follow-up	Dead (attributable to this cancer dx)	Alive or dead due to cancer	2010	Positive histology	8500-8549: ductal and lobular neoplasms	3	1	Positive	Negative	Negative
55	Female	Married (including common law)	White	C50.9-Breast, NOS	8500/3: Infiltrating duct carcinoma, NOS	T2	N3a	T2	N3a	Blank(s)	Blank(s)	Any T, Mets	N3	No radiation and/or cancer-directed surgery	Surgery performed	23	Dead	Active follow-up	Dead (attributable to this cancer dx)	Alive or dead due to cancer	2010	Positive histology	8500-8549: ductal and lobular neoplasms	18	14	Positive	Positive	Negative
63	Female	Married (including common law)	White	C50.8-Overlapping lesion of breast	8500/3: Infiltrating duct carcinoma, NOS	T4b	N3NOS	T4b	N3NOS	Blank(s)	Blank(s)	Any T, Mets	N3	Radiation after surgery	Surgery performed	31	Dead	Active follow-up	Dead (attributable to this cancer dx)	Alive or dead due to cancer	2010	Positive histology	8500-8549: ductal and lobular neoplasms	16	11	Positive	Negative	Negative
67	Female	Married (including common law)	White	C50.8-Overlapping lesion of breast	8500/3: Infiltrating duct carcinoma, NOS	T2	N0(i-)	T2	N0(i-)	Blank(s)	Blank(s)	Any T, Mets	N0	Radiation after surgery	Surgery performed	19	Dead	Active follow-up	Dead (attributable to this cancer dx)	Alive or dead due to cancer	2010	Positive histology	8500-8549: ductal and lobular neoplasms	1	0	Positive	Positive	Negative
61	Female	Married (including common law)	White	C50.3-Lower-inner quadrant of breast	8500/3: Infiltrating duct carcinoma, NOS	T2	N2a	T2	N2a	Blank(s)	Blank(s)	Any T, Mets	N3	Radiation after surgery	Surgery performed	44	Dead	Active follow-up	Alive or dead of other cause	Dead (attributable to causes other than this cancer dx)	2010	Positive histology	8500-8549: ductal and lobular neoplasms	28	6	Positive	Positive	Negative
55	Female	Single (never married)	White	C50.4-Upper-outer quadrant of breast	8500/3: Infiltrating duct carcinoma, NOS	T2	N1NOS	T2	N1NOS	Blank(s)	Blank(s)	Any T, Mets	N1	Radiation after surgery	Surgery performed	7	Dead	Active follow-up	Dead (attributable to this cancer dx)	Alive or dead due to cancer	2010	Positive histology	8500-8549: ductal and lobular neoplasms	97	97	Positive	Positive	Negative
84	Female	Widowed	White	C50.9-Breast, NOS	8500/3: Infiltrating duct carcinoma, NOS	T3	N1a	T3	N1a	Blank(s)	Blank(s)	Any T, Mets	N1	No radiation and/or cancer-directed surgery	Surgery performed	8	Dead	Active follow-up	Dead (attributable to this cancer dx)	Alive or dead due to cancer	2010	Positive histology	8500-8549: ductal and lobular neoplasms	11	1	Positive	Negative	Negative
78	Female	Single (never married)	White	C50.8-Overlapping lesion of breast	8520/3: Lobular carcinoma, NOS	T2	N1a	T2	N1a	Blank(s)	Blank(s)	Any T, Mets	N1	Radiation after surgery	Surgery performed	3	Dead	Active follow-up	Alive or dead of other cause	Dead (attributable to causes other than this cancer dx)	2010	Positive histology	8500-8549: ductal and lobular neoplasms	17	1	Positive	Positive	Negative
50	Female	Single (never married)	White	C50.9-Breast, NOS	8530/3: Inflammatory carcinoma	T4d	N0	T4d	N0	Blank(s)	Blank(s)	Any T, Mets	N0	No radiation and/or cancer-directed surgery	Surgery performed	13	Dead	Active follow-up	Dead (attributable to this cancer dx)	Alive or dead due to cancer	2010	Positive histology	8500-8549: ductal and lobular neoplasms	0	98	Negative	Negative	Negative
50	Female	Single (never married)	White	C50.9-Breast, NOS	8500/3: Infiltrating duct carcinoma, NOS	T4a	N3c	T4a	N3c	Blank(s)	Blank(s)	Any T, Mets	N3	No radiation and/or cancer-directed surgery	Surgery performed	29	Dead	Active follow-up	Dead (attributable to this cancer dx)	Alive or dead due to cancer	2010	Positive histology	8500-8549: ductal and lobular neoplasms	0	98	Negative	Negative	Negative
41	Female	Married (including common law)	White	C50.8-Overlapping lesion of breast	8520/3: Lobular carcinoma, NOS	T2	N3NOS	T2	N3NOS	Blank(s)	Blank(s)	Any T, Mets	N3	Radiation after surgery	Surgery performed	45	Alive	Active follow-up	Alive or dead of other cause	Alive or dead due to cancer	2010	Positive histology	8500-8549: ductal and lobular neoplasms	42	39	Positive	Positive	Negative
86	Female	Widowed	White	C50.8-Overlapping lesion of breast	8520/3: Lobular carcinoma, NOS	T3	N3a	T3	N3a	Blank(s)	Blank(s)	Any T, Mets	N3	Radiation after surgery	Surgery performed	45	Alive	Active follow-up	Alive or dead of other cause	Alive or dead due to cancer	2010	Positive histology	8500-8549: ductal and lobular neoplasms	30	28	Positive	Positive	Negative
61	Female	Divorced	White	C50.4-Upper-outer quadrant of breast	8500/3: Infiltrating duct carcinoma, NOS	T1c	N1	T1c	N1	Blank(s)	Blank(s)	Any T, Mets	N1	No radiation and/or cancer-directed surgery	Surgery performed	21	Dead	Active follow-up	Dead (attributable to this cancer dx)	Alive or dead due to cancer	2010	Positive histology	8500-8549: ductal and lobular neoplasms	0	98	Negative	Negative	Negative
89	Female	Widowed	White	C50.5-Lower-outer quadrant of breast	8500/3: Infiltrating duct carcinoma, NOS	T2	N0	T2	N0	Blank(s)	Blank(s)	Any T, Mets	N0	Radiation after surgery	Surgery performed	8	Dead	Active follow-up	Dead (attributable to this cancer dx)	Alive or dead due to cancer	2010	Positive histology	8500-8549: ductal and lobular neoplasms	0	98	Positive	Positive	Negative
59	Female	Married (including common law)	White	C50.4-Upper-outer quadrant of breast	8500/3: Infiltrating duct carcinoma, NOS	T3	N2a	T3	N2a	Blank(s)	Blank(s)	Any T, Mets	N3	Radiation after surgery	Surgery performed	32	Dead	Active follow-up	Dead (attributable to this cancer dx)	Alive or dead due to cancer	2010	Positive histology	8500-8549: ductal and lobular neoplasms	8	6	Positive	Positive	Negative
50	Female	Divorced	White	C50.8-Overlapping lesion of breast	8520/3: Lobular carcinoma, NOS	T2	N1	T2	N1	Blank(s)	Blank(s)	Any T, Mets	N1	Radiation prior to surgery	Surgery performed	15	Dead	Active follow-up	Dead (attributable to this cancer dx)	Alive or dead due to cancer	2010	Positive histology	8500-8549: ductal and lobular neoplasms	11	11	Positive	Negative	Negative
84	Female	Widowed	White	C50.9-Breast, NOS	8520/3: Lobular carcinoma, NOS	T2	N0	T2	N0	Blank(s)	Blank(s)	Any T, Mets	N0	No radiation and/or cancer-directed surgery	Surgery performed	5	Dead	Active follow-up	Dead (attributable to this cancer dx)	Alive or dead due to cancer	2010	Positive histology	8500-8549: ductal and lobular neoplasms	0	98	Negative	Negative	Negative
45	Female	Married (including common law)	Black	C50.3-Lower-inner quadrant of breast	8500/3: Infiltrating duct carcinoma, NOS	T4a	N0	T4a	N0	Blank(s)	Blank(s)	Any T, Mets	N0	No radiation and/or cancer-directed surgery	Surgery performed	44	Alive	Active follow-up	Alive or dead of other cause	Alive or dead due to cancer	2010	Positive histology	8500-8549: ductal and lobular neoplasms	1	0	Negative	Negative	Negative
60	Female	Married (including common law)	White	C50.8-Overlapping lesion of breast	8071/3: Squamous cell carcinoma, keratinizing, NOS	T4b	N0(i-)	T4b	N0(i-)	Blank(s)	Blank(s)	Any T, Mets	N0	No radiation and/or cancer-directed surgery	Surgery performed	44	Alive	Active follow-up	Alive or dead of other cause	Alive or dead due to cancer	2010	Positive histology	8050-8089: squamous cell neoplasms	6	0	Negative	Negative	Negative
58	Female	Married (including common law)	White	C50.8-Overlapping lesion of breast	8500/3: Infiltrating duct carcinoma, NOS	T4b	N1	T4b	N1	Blank(s)	Blank(s)	Any T, Mets	N3	No radiation and/or cancer-directed surgery	Surgery performed	12	Dead	Active follow-up	Dead (attributable to this cancer dx)	Alive or dead due to cancer	2010	Positive histology	8500-8549: ductal and lobular neoplasms	0	98	Positive	Negative	Negative
41	Female	Married (including common law)	White	C50.4-Upper-outer quadrant of breast	8500/3: Infiltrating duct carcinoma, NOS	T3	N3c	T3	N3c	Blank(s)	Blank(s)	Any T, Mets	N3	Radiation after surgery	Surgery performed	46	Alive	Active follow-up	Alive or dead of other cause	Alive or dead due to cancer	2010	Positive histology	8500-8549: ductal and lobular neoplasms	19	18	Positive	Positive	Negative
49	Female	Divorced	White	C50.4-Upper-outer quadrant of breast	8500/3: Infiltrating duct carcinoma, NOS	T2	N2a	T2	N2a	Blank(s)	Blank(s)	Any T, Mets	N2	No radiation and/or cancer-directed surgery	Surgery performed	39	Alive	Active follow-up	Alive or dead of other cause	Alive or dead due to cancer	2010	Positive histology	8500-8549: ductal and lobular neoplasms	14	5	Positive	Positive	Negative
39	Female	Married (including common law)	White	C50.4-Upper-outer quadrant of breast	8520/3: Lobular carcinoma, NOS	T3	N3a	T3	N3a	Blank(s)	Blank(s)	Any T, Mets	N3	No radiation and/or cancer-directed surgery	Surgery performed	18	Dead	Active follow-up	Dead (attributable to this cancer dx)	Alive or dead due to cancer	2010	Positive histology	8500-8549: ductal and lobular neoplasms	14	14	Positive	Negative	Negative
63	Female	Married (including common law)	White	C50.4-Upper-outer quadrant of breast	8522/3: Infiltrating duct and lobular carcinoma	T2	N1mi	T2	N1mi	Blank(s)	Blank(s)	Any T, Mets	N1	No radiation and/or cancer-directed surgery	Surgery performed	13	Dead	Active follow-up	Dead (attributable to this cancer dx)	Alive or dead due to cancer	2010	Positive histology	8500-8549: ductal and lobular neoplasms	98	97	Negative	Negative	Negative
46	Female	Married (including common law)	Vietnamese (1988+)	C50.4-Upper-outer quadrant of breast	8522/3: Infiltrating duct and lobular carcinoma	T2	N3a	T2	N3a	Blank(s)	Blank(s)	Any T, Mets	N3	No radiation and/or cancer-directed surgery	Surgery performed	41	Alive	Active follow-up	Alive or dead of other cause	Alive or dead due to cancer	2010	Positive histology	8500-8549: ductal and lobular neoplasms	14	14	Positive	Positive	Negative
60	Female	Married (including common law)	White	C50.6-Axillary tail of breast	8520/3: Lobular carcinoma, NOS	T3	N3NOS	T3	N3NOS	Blank(s)	Blank(s)	Any T, Mets	N3	No radiation and/or cancer-directed surgery	Surgery performed	30	Dead	Active follow-up	Dead (attributable to this cancer dx)	Alive or dead due to cancer	2010	Positive histology	8500-8549: ductal and lobular neoplasms	35	20	Positive	Positive	Negative
76	Female	Married (including common law)	White	C50.8-Overlapping lesion of breast	8500/3: Infiltrating duct carcinoma, NOS	T4b	N2a	T4b	N2a	Blank(s)	Blank(s)	Any T, Mets	N2	No radiation and/or cancer-directed surgery	Surgery performed	1	Dead	Active follow-up	Dead (attributable to this cancer dx)	Alive or dead due to cancer	2010	Positive histology	8500-8549: ductal and lobular neoplasms	9	9	Positive	Negative	Negative
36	Female	Married (including common law)	Pacific Islander, NOS (1991+)	C50.5-Lower-outer quadrant of breast	8500/3: Infiltrating duct carcinoma, NOS	T2	N1a	T2	N1a	Blank(s)	Blank(s)	Any T, Mets	N1	No radiation and/or cancer-directed surgery	Surgery performed	42	Alive	Active follow-up	Alive or dead of other cause	Alive or dead due to cancer	2010	Positive histology	8500-8549: ductal and lobular neoplasms	1	1	Positive	Positive	Negative
58	Female	Divorced	Black	C50.9-Breast, NOS	8500/3: Infiltrating duct carcinoma, NOS	T4d	N0	T4d	N0	Blank(s)	Blank(s)	Any T, Mets	N0	No radiation and/or cancer-directed surgery	Surgery performed	42	Alive	Active follow-up	Alive or dead of other cause	Alive or dead due to cancer	2010	Positive histology	8500-8549: ductal and lobular neoplasms	13	0	Positive	Negative	Negative
68	Female	Divorced	White	C50.9-Breast, NOS	8500/3: Infiltrating duct carcinoma, NOS	T3	N1a	T3	N1a	Blank(s)	Blank(s)	Any T, Mets	N1	No radiation and/or cancer-directed surgery	Surgery performed	43	Alive	Active follow-up	Alive or dead of other cause	Alive or dead due to cancer	2010	Positive histology	8500-8549: ductal and lobular neoplasms	17	2	Positive	Negative	Negative
56	Female	Married (including common law)	White	C50.2-Upper-inner quadrant of breast	8500/3: Infiltrating duct carcinoma, NOS	T4b	N1mi	T4b	N1mi	Blank(s)	Blank(s)	Any T, Mets	N1	Radiation after surgery	Surgery performed	42	Alive	Active follow-up	Alive or dead of other cause	Alive or dead due to cancer	2010	Positive histology	8500-8549: ductal and lobular neoplasms	8	1	Positive	Positive	Negative
69	Female	Married (including common law)	White	C50.4-Upper-outer quadrant of breast	8522/3: Infiltrating duct and lobular carcinoma	T4d	N2a	T4d	N2a	Blank(s)	Blank(s)	Any T, Mets	N2	No radiation and/or cancer-directed surgery	Surgery performed	41	Alive	Active follow-up	Alive or dead of other cause	Alive or dead due to cancer	2010	Positive histology	8500-8549: ductal and lobular neoplasms	6	6	Positive	Positive	Negative
62	Female	Unknown	White	C50.3-Lower-inner quadrant of breast	8500/3: Infiltrating duct carcinoma, NOS	T1c	N0(i-)	T1c	N0(i-)	Blank(s)	Blank(s)	Any T, Mets	N0	Radiation after surgery	Surgery performed	3	Dead	Active follow-up	Dead (attributable to this cancer dx)	Alive or dead due to cancer	2010	Positive histology	8500-8549: ductal and lobular neoplasms	6	0	Positive	Positive	Negative
49	Female	Single (never married)	White	C50.3-Lower-inner quadrant of breast	8500/3: Infiltrating duct carcinoma, NOS	T4b	N3a	T4b	N3a	Blank(s)	Blank(s)	Any T, Mets	N3	Radiation after surgery	Surgery performed	37	Dead	Active follow-up	Dead (attributable to this cancer dx)	Alive or dead due to cancer	2010	Positive histology	8500-8549: ductal and lobular neoplasms	14	10	Positive	Positive	Negative
27	Female	Single (never married)	White	C50.8-Overlapping lesion of breast	8500/3: Infiltrating duct carcinoma, NOS	T3	N2a	T3	N2a	Blank(s)	Blank(s)	Any T, Mets	N3	Radiation prior to surgery	Surgery performed	10	Dead	Active follow-up	Dead (attributable to this cancer dx)	Alive or dead due to cancer	2010	Positive histology	8500-8549: ductal and lobular neoplasms	16	5	Positive	Negative	Negative
62	Female	Single (never married)	White	C50.4-Upper-outer quadrant of breast	8520/3: Lobular carcinoma, NOS	T4c	N2a	T4c	N2a	Blank(s)	Blank(s)	Any T, Mets	N3	No radiation and/or cancer-directed surgery	Surgery performed	41	Alive	Active follow-up	Alive or dead of other cause	Alive or dead due to cancer	2010	Positive histology	8500-8549: ductal and lobular neoplasms	6	0	Positive	Negative	Negative
83	Female	Widowed	White	C50.9-Breast, NOS	8522/3: Infiltrating duct and lobular carcinoma	T3	N3a	T3	N3a	Blank(s)	Blank(s)	Any T, Mets	N3	Radiation after surgery	Surgery performed	38	Alive	Active follow-up	Alive or dead of other cause	Alive or dead due to cancer	2010	Positive histology	8500-8549: ductal and lobular neoplasms	16	13	Positive	Positive	Negative
46	Female	Married (including common law)	White	C50.9-Breast, NOS	8500/3: Infiltrating duct carcinoma, NOS	T4a	N1a	T4a	N1a	Blank(s)	Blank(s)	Any T, Mets	N1	No radiation and/or cancer-directed surgery	Surgery performed	46	Alive	Active follow-up	Alive or dead of other cause	Alive or dead due to cancer	2010	Positive histology	8500-8549: ductal and lobular neoplasms	12	2	Positive	Positive	Negative
45	Female	Single (never married)	Filipino	C50.8-Overlapping lesion of breast	8500/3: Infiltrating duct carcinoma, NOS	T4a	N1	T4a	N1	Blank(s)	Blank(s)	Any T, Mets	N1	Radiation after surgery	Surgery performed	36	Alive	Active follow-up	Alive or dead of other cause	Alive or dead due to cancer	2010	Positive histology	8500-8549: ductal and lobular neoplasms	95	95	Positive	Positive	Negative
52	Female	Married (including common law)	White	C50.8-Overlapping lesion of breast	8500/3: Infiltrating duct carcinoma, NOS	T2	N2NOS	T2	N2NOS	Blank(s)	Blank(s)	Any T, Mets	N2	No radiation and/or cancer-directed surgery	Surgery performed	38	Alive	Active follow-up	Alive or dead of other cause	Alive or dead due to cancer	2010	Positive histology	8500-8549: ductal and lobular neoplasms	12	8	Positive	Positive	Negative
64	Female	Unknown	White	C50.1-Central portion of breast	8500/3: Infiltrating duct carcinoma, NOS	T2	N1	T2	N1	Blank(s)	Blank(s)	Any T, Mets	N1	No radiation and/or cancer-directed surgery	Surgery performed	42	Dead	Active follow-up	Dead (attributable to this cancer dx)	Alive or dead due to cancer	2010	Positive histology	8500-8549: ductal and lobular neoplasms	0	98	Positive	Negative	Negative
46	Female	Divorced	White	C50.9-Breast, NOS	8500/3: Infiltrating duct carcinoma, NOS	T4d	N1NOS	T4d	N1NOS	Blank(s)	Blank(s)	Any T, Mets	N1	Radiation prior to surgery	Surgery performed	41	Alive	Active follow-up	Alive or dead of other cause	Alive or dead due to cancer	2010	Positive histology	8500-8549: ductal and lobular neoplasms	97	2	Positive	Positive	Negative
82	Female	Widowed	White	C50.9-Breast, NOS	8575/3: Metaplastic carcinoma, NOS	T4c	N2b	T4c	N2b	Blank(s)	Blank(s)	Any T, Mets	N2	No radiation and/or cancer-directed surgery	Surgery performed	3	Dead	Active follow-up	Dead (attributable to this cancer dx)	Alive or dead due to cancer	2010	Positive histology	8560-8579: complex epithelial neoplasms	0	98	Negative	Negative	Negative
61	Female	Married (including common law)	Samoan (1991+)	C50.9-Breast, NOS	8500/3: Infiltrating duct carcinoma, NOS	T2	N1a	T2	N1a	Blank(s)	Blank(s)	Any T, Mets	N1	Radiation after surgery	Surgery performed	37	Alive	Active follow-up	Alive or dead of other cause	Alive or dead due to cancer	2010	Positive histology	8500-8549: ductal and lobular neoplasms	18	3	Positive	Negative	Negative
38	Female	Unknown	White	C50.8-Overlapping lesion of breast	8500/3: Infiltrating duct carcinoma, NOS	T4b	N3a	T4b	N3a	Blank(s)	Blank(s)	Any T, Mets	N3	Radiation after surgery	Surgery performed	10	Dead	Active follow-up	Dead (attributable to this cancer dx)	Alive or dead due to cancer	2010	Positive histology	8500-8549: ductal and lobular neoplasms	24	21	Negative	Negative	Negative
75	Female	Unknown	White	C50.9-Breast, NOS	8522/3: Infiltrating duct and lobular carcinoma	T2	N3a	T2	N3a	Blank(s)	Blank(s)	Any T, Mets	N3	No radiation and/or cancer-directed surgery	Surgery performed	40	Alive	Active follow-up	Alive or dead of other cause	Alive or dead due to cancer	2010	Positive histology	8500-8549: ductal and lobular neoplasms	21	19	Positive	Positive	Negative
46	Female	Married (including common law)	White	C50.5-Lower-outer quadrant of breast	8520/3: Lobular carcinoma, NOS	T3	N3a	T3	N3a	Blank(s)	Blank(s)	Any T, Mets	N3	Radiation after surgery	Surgery performed	36	Alive	Active follow-up	Alive or dead of other cause	Alive or dead due to cancer	2010	Positive histology	8500-8549: ductal and lobular neoplasms	32	14	Positive	Positive	Negative
57	Female	Single (never married)	White	C50.4-Upper-outer quadrant of breast	8500/3: Infiltrating duct carcinoma, NOS	T1c	N2a	T1c	N2a	Blank(s)	Blank(s)	Any T, Mets	N2	No radiation and/or cancer-directed surgery	Surgery performed	27	Dead	Active follow-up	Dead (attributable to this cancer dx)	Alive or dead due to cancer	2010	Positive histology	8500-8549: ductal and lobular neoplasms	11	4	Positive	Negative	Negative
43	Female	Single (never married)	White	C50.8-Overlapping lesion of breast	8140/3: Adenocarcinoma, NOS	T2	N1a	T2	N1a	Blank(s)	Blank(s)	Any T, Mets	N1	Radiation after surgery	Surgery performed	39	Alive	Active follow-up	Alive or dead of other cause	Alive or dead due to cancer	2010	Positive histology	8140-8389: adenomas and adenocarcinomas	14	2	Negative	Positive	Negative
64	Female	Married (including common law)	White	C50.9-Breast, NOS	8500/3: Infiltrating duct carcinoma, NOS	T2	N2a	T2	N2a	Blank(s)	Blank(s)	Any T, Mets	N2	Radiation before and after surgery	Surgery performed	10	Dead	Active follow-up	Dead (attributable to this cancer dx)	Alive or dead due to cancer	2010	Positive histology	8500-8549: ductal and lobular neoplasms	34	5	Negative	Negative	Negative
48	Female	Single (never married)	White	C50.8-Overlapping lesion of breast	8500/3: Infiltrating duct carcinoma, NOS	T2	N1a	T2	N1a	Blank(s)	Blank(s)	Any T, Mets	N1	Radiation after surgery	Surgery performed	38	Alive	Active follow-up	Alive or dead of other cause	Alive or dead due to cancer	2010	Positive histology	8500-8549: ductal and lobular neoplasms	7	1	Positive	Positive	Negative
56	Female	Married (including common law)	White	C50.4-Upper-outer quadrant of breast	8500/3: Infiltrating duct carcinoma, NOS	T2	N1a	T2	N1a	Blank(s)	Blank(s)	Any T, Mets	N3	Radiation after surgery	Surgery performed	41	Alive	Active follow-up	Alive or dead of other cause	Alive or dead due to cancer	2010	Positive histology	8500-8549: ductal and lobular neoplasms	2	2	Positive	Positive	Negative
61	Female	Married (including common law)	White	C50.8-Overlapping lesion of breast	8500/3: Infiltrating duct carcinoma, NOS	T2	N2a	T2	N2a	Blank(s)	Blank(s)	Any T, Mets	N2	No radiation and/or cancer-directed surgery	Surgery performed	38	Alive	Active follow-up	Alive or dead of other cause	Alive or dead due to cancer	2010	Positive histology	8500-8549: ductal and lobular neoplasms	11	5	Unknown	Unknown	Negative
54	Female	Widowed	White	C50.1-Central portion of breast	8500/3: Infiltrating duct carcinoma, NOS	T2	N3a	T2	N3a	Blank(s)	Blank(s)	Any T, Mets	N3	No radiation and/or cancer-directed surgery	Surgery performed	37	Alive	Active follow-up	Alive or dead of other cause	Alive or dead due to cancer	2010	Positive histology	8500-8549: ductal and lobular neoplasms	24	21	Positive	Positive	Negative
57	Female	Single (never married)	White	C50.8-Overlapping lesion of breast	8500/3: Infiltrating duct carcinoma, NOS	T2	N2a	T2	N2a	Blank(s)	Blank(s)	Any T, Mets	N2	No radiation and/or cancer-directed surgery	Surgery performed	13	Dead	Active follow-up	Dead (attributable to this cancer dx)	Alive or dead due to cancer	2010	Positive histology	8500-8549: ductal and lobular neoplasms	7	7	Positive	Negative	Negative
53	Female	Divorced	White	C50.2-Upper-inner quadrant of breast	8500/3: Infiltrating duct carcinoma, NOS	T4a	N1a	T4a	N1a	Blank(s)	Blank(s)	Any T, Mets	N1	Radiation after surgery	Surgery performed	29	Dead	Active follow-up	Dead (attributable to this cancer dx)	Alive or dead due to cancer	2010	Positive histology	8500-8549: ductal and lobular neoplasms	9	5	Positive	Positive	Negative
52	Female	Married (including common law)	White	C50.6-Axillary tail of breast	8500/3: Infiltrating duct carcinoma, NOS	T1c	N2a	T1c	N2a	Blank(s)	Blank(s)	Any T, Mets	N2	No radiation and/or cancer-directed surgery	Surgery performed	38	Alive	Active follow-up	Alive or dead of other cause	Alive or dead due to cancer	2010	Positive histology	8500-8549: ductal and lobular neoplasms	14	8	Positive	Positive	Negative
80	Female	Widowed	White	C50.1-Central portion of breast	8500/3: Infiltrating duct carcinoma, NOS	T4b	N0	T4b	N0	Blank(s)	Blank(s)	Any T, Mets	N0	Radiation after surgery	Surgery performed	35	Alive	Active follow-up	Alive or dead of other cause	Alive or dead due to cancer	2011	Positive histology	8500-8549: ductal and lobular neoplasms	1	0	Positive	Positive	Negative
45	Female	Divorced	White	C50.1-Central portion of breast	8500/3: Infiltrating duct carcinoma, NOS	T4d	N1mi	T4d	N1mi	Blank(s)	Blank(s)	Any T, Mets	N1	Radiation after surgery	Surgery performed	14	Dead	Active follow-up	Dead (attributable to this cancer dx)	Alive or dead due to cancer	2011	Positive histology	8500-8549: ductal and lobular neoplasms	12	1	Negative	Negative	Negative
35	Female	Single (never married)	Black	C50.4-Upper-outer quadrant of breast	8522/3: Infiltrating duct and lobular carcinoma	T4c	N3a	T4c	N3a	Blank(s)	Blank(s)	Any T, Mets	N3	No radiation and/or cancer-directed surgery	Surgery performed	17	Dead	Active follow-up	Dead (attributable to this cancer dx)	Alive or dead due to cancer	2011	Positive histology	8500-8549: ductal and lobular neoplasms	25	19	Positive	Positive	Negative
65	Female	Single (never married)	Korean (1988+)	C50.9-Breast, NOS	8500/3: Infiltrating duct carcinoma, NOS	T4b	N2NOS	T4b	N2NOS	Blank(s)	Blank(s)	Any T, Mets	N2	Radiation prior to surgery	Surgery performed	41	Alive	Active follow-up	Alive or dead of other cause	Alive or dead due to cancer	2010	Positive histology	8500-8549: ductal and lobular neoplasms	0	98	Positive	Positive	Negative
59	Female	Single (never married)	White	C50.2-Upper-inner quadrant of breast	8500/3: Infiltrating duct carcinoma, NOS	T3	N1a	T3	N1a	Blank(s)	Blank(s)	Any T, Mets	N1	Radiation after surgery	Surgery performed	10	Dead	Active follow-up	Dead (attributable to this cancer dx)	Alive or dead due to cancer	2011	Positive histology	8500-8549: ductal and lobular neoplasms	5	2	Positive	Negative	Negative
59	Female	Married (including common law)	White	C50.9-Breast, NOS	8010/3: Carcinoma, NOS	T4d	N1	T4d	N1	Blank(s)	Blank(s)	Any T, Mets	N1	No radiation and/or cancer-directed surgery	Surgery performed	20	Dead	Active follow-up	Dead (attributable to this cancer dx)	Alive or dead due to cancer	2010	Positive histology	8010-8049: epithelial neoplasms, NOS	31	0	Negative	Negative	Negative
57	Female	Married (including common law)	White	C50.1-Central portion of breast	8500/3: Infiltrating duct carcinoma, NOS	T4b	N1a	T4d	N1a	Blank(s)	Blank(s)	Any T, Mets	N1	No radiation and/or cancer-directed surgery	Surgery performed	1	Dead	Active follow-up	Alive or dead of other cause	Dead (attributable to causes other than this cancer dx)	2011	Positive histology	8500-8549: ductal and lobular neoplasms	2	1	Positive	Positive	Negative
74	Female	Widowed	White	C50.8-Overlapping lesion of breast	8500/3: Infiltrating duct carcinoma, NOS	T2	N1a	T2	N1a	Blank(s)	Blank(s)	Any T, Mets	N1	Radiation after surgery	Surgery performed	20	Dead	Active follow-up	Alive or dead of other cause	Dead (attributable to causes other than this cancer dx)	2011	Positive histology	8500-8549: ductal and lobular neoplasms	21	2	Positive	Positive	Negative
46	Female	Divorced	White	C50.9-Breast, NOS	8500/3: Infiltrating duct carcinoma, NOS	T2	N0(i-)	T2	N0(i-)	Blank(s)	Blank(s)	Any T, Mets	N0	No radiation and/or cancer-directed surgery	Surgery performed	30	Dead	Active follow-up	Dead (attributable to this cancer dx)	Alive or dead due to cancer	2011	Positive histology	8500-8549: ductal and lobular neoplasms	4	0	Positive	Positive	Negative
50	Female	Single (never married)	Black	C50.4-Upper-outer quadrant of breast	8500/3: Infiltrating duct carcinoma, NOS	T4NOS	N1a	T4NOS	N1a	Blank(s)	Blank(s)	Any T, Mets	N1	No radiation and/or cancer-directed surgery	Surgery performed	39	Alive	Active follow-up	Alive or dead of other cause	Alive or dead due to cancer	2010	Positive histology	8500-8549: ductal and lobular neoplasms	8	3	Positive	Positive	Negative
[truncated: 6,377 more rows]
